# Supplementary material for: De novo design of peptides localizing at the interface of biomolecular condensates
Source: Nat Commun. 2026 May 16;17:6497. doi: 10.1038/s41467-026-73099-9 (PMC13376736; doi:10.1038/s41467-026-73099-9)
Supplement: Supplementary file 4 — Source Data [file 41467_2026_73099_MOESM4_ESM.xls]

## Sheet: 3a
Optimization data									Hypervolume progress
iteration	p_int*	B_2*	sequence						iteration	hypervolume
0	0.00332559	-0.130668	LHNSPEDACGLVAAQKNVARYAEPLFNQPD						0	1
0	1.02346	-1.48065	WSCWHRGNTLPPAYWHKKVTDYDDTCYHNW						1	1.33373
0	0.781933	-1.06258	LCSYRKHDGQKRETYCHNWEEYRICKDWLD						2	1.67256
0	0.133533	-0.653807	NHSHQGWCAENVGTNSRVSFCHGDLQKIFY						3	1.67814
0	0.660425	-0.921458	VNTMERRMDEETCPYRTEQHQISGFPHPFW						4	1.69284
0	0.934678	-0.881934	DHLRTSWDREDYLYDSTTIPLARETVQFSW						5	1.76504
0	0.00112575	0.0558799	KTTLRYTAEVRCDGYECPDDLPPIRMIKDI						6	1.7764
0	0.0464324	-0.577482	QSWPPSQMKVGQNDHRPPQCYRLEKASPWI						7	1.78599
0	0.0166218	-0.296037	NLASCMDTGWTNHAANVEQPSDVRDGCVYR
0	0.0328603	-0.449647	CDGILKRTCSPYRWHLTPKGHKFHDVHMIF
0	0.351692	-0.829073	THSYEQISKNRAPQDRKSDVMNQERWAFRH
0	0.519463	-0.790866	DLLDASDAHLWHRTYHHVTAHFLDHFAPME
0	0.00382647	-0.268544	VGSMNGDWADGLEMFRGKVMPFHESMAKTR
0	0.299114	-0.891951	AYYPAFGPFGVTEDAQQEACSFRRFKKPQQ
0	0.516586	-0.946733	IYTCHEPTDLADAQQLNDARLNWGSPCYRW
0	0.190888	-0.961192	LAQCENLMHDNDFNEKEKPDHAHRWWPACV
0	0.00237885	0.059126	QDKTSIQGSDNGMDQFTDHGHPFCMPENKV
0	0.169977	-0.740992	GSQYRSDNSEFCCKAWRHEKRQHYSCDNAK
0	0.00199541	0.0787971	AQNGIQDCYCCPEGHTAMKQFPAIHDVLEC
0	0.17977	-0.630517	IAPHLTCPAEWNPNTNRDPRCHHVLNEWDH
0	1.09379	-1.23176	CWPNMPVQCYRKAMLDHDEWFNTSNASSWW
0	0.710123	-0.456858	DQTGELDYWQEVKPWDSSEISDIDWNRTCN
0	0.00755217	-0.309862	ETVDGDNYGHTAHLKCHMQMCPTGPWHNPV
0	0.0594765	-0.52346	SLNKGKFVEDRTRLDEHWKILRYRDQTGEC
0	0.0252757	-0.243937	TVCNVHCEDWDDYAAQNKVETSRQTCRAEC
0	0.523334	-0.965577	SEMTWDMCGPCSGPNGHEWGRGWGPNQRNF
0	0.0285884	-0.355012	LATSPSCQNREEPFEKQMMQRNGREDHFNT
0	0.000153557	0.18122	VLEMAADKKRGQGAGGSATGNKPEFKLEFL
0	0.385275	-0.644724	PLRNDGCMPYHEMGTWECRCVEDAVKYENW
0	0.0762097	-0.599527	QSFPGWAGVNRKGAHRFKAVNNWRDNTKAQ
0	0.505485	-0.874311	EASSKWHIHWPKDLQHSEQPDQHNQDWQVR
0	0.00223184	-0.265607	SVAGQYPTFQNIDKEAAQQKCWLTDRAAMK
0	0.0194534	-0.469028	EYGTPAECEEWGNKHRIVKEHVRTYTKRSK
0	6.47818e-05	0.178437	LQGYDQNVLKQTNATCHQTMGVLEKKKSIE
0	0.00556825	0.056687	MESTGQLDPCIVNGCKFNTLCNVSPYEDIW
0	0.0211303	0.262657	VFDVVDDEQCIREQQLCRENPEALHNHELI
0	0.222691	-0.691425	ANNFDGLCQGQQCNVRIMHHHMKFEHSWHN
0	0.0173686	0.266045	NHEDTENLVGMDGFTEWTEKPSETITKCEF
0	0.441584	-0.835554	TDCDRGTWSCHTHQCPFSPFKKDYYTHMYD
0	0.00856899	-0.204005	TSVDCQCDLVEQGAHCILPFDGWDKHQSLR
0	0.00502301	-0.311676	TQSGVHQDWLNVELRSPMTGVKKGNQAVWS
0	0.00386726	0.20455	TQTLHGELPRNRPKGSKGRLMAHYRNNPHP
0	0.440868	-0.876392	PWLQMAENPDKNSWEQGKNAIQPTWRNYEC
0	0.0746424	-0.628395	MNYTSNGPPWQHARACEYPGIQRLQKERET
0	0.670584	-0.621244	VVRRDHNPILARKFAPDHCYTWRDRRHKDR
0	0.133305	-0.75467	VIQTDSPEKQNQACQDTFGLGDNWLWRGQQ
0	0.0649015	-0.394483	MMQIRSSRKGRVQAKPQQRNDFRMVPNWDR
0	0.0475717	-0.495865	ITQKRKIEHDNKRCVYAPSRYNMPEFKWPH
0	0.196906	-0.304818	YPGLAQDQKCFIEDTKWGSDEEEYGCGRFI
0	0.0186985	0.44949	ANRDDVADGSEDIDESPPSEKQCCYDVETF
0	0.000138604	0.2319	IQTDTHTIEAEMVQTSGPTGSHKTVNARQI
0	0.0135271	-0.420193	NEPMFTDKTPTPCDQACHRNWKMEKSSLWC
0	0.0293939	-0.636351	TKQDDNHYRVWDHEKVGANFTPRNTMMDMK
0	0.0628199	-0.61199	WVTSGSSWGQDVQGQSLMQTGTTKRFFGPR
0	0.474068	-0.857352	PMGSLQPYMTRENNFVNPHSAFEQDNMRWQ
0	0.00555467	-0.1403	CSDFPGGTKDTNELNPQESCLCRKQDIHTW
0	0.826011	-0.871094	EAMHWLHDKIGNKLRTFDGHHNYPQHRVWH
0	0.841866	-1.20529	MDCGCVDHMRNWAFPWKHQLNPRYEVGPCW
0	0.00442108	-0.324527	CMPVYSLPHETIKPMNQTWKDRQMTQPAYT
0	0.0551218	-0.500429	QDCGIMCEDSSCQENTVMGSVRRFDYHAFA
0	0.0255981	-0.359764	ICIDRKHFNMPRYHHTMEQGCKGHCGDCWK
0	0.00989239	-0.442288	PAWHADPKSLWRTAAGWGKQDHNQIIKEKS
0	0.021519	0.106754	SREGAWKHTSCLRNFPSTTSSPKTRKRYAR
0	1.01348	-1.27028	NYGDFHFQRYHEDQNICKKQNRVDHRGCCW
0	0.236988	-0.963386	DKVMGKKGSDDHHRGSFPFMWGPQEQWMFM
0	1.05684	-1.25303	YQSDNPRFMQSVEDQWVRYTPHNNHTEWVH
0	0.00367891	-0.0769496	NSAVDMESNNQPFMRLYETMGKDILEPGRT
0	0.0381178	-0.706354	LGDGTADFLRWQEHRFVLPCGDNKKENQAG
0	0.00148258	0.361832	TMETHERQELCGTMVEPEMDNHVDLKLLRE
0	0.0029208	-0.27007	NNHCTKATCCEDLYEGRMAKWAKPFSQQLV
0	0.0049453	-0.23462	SMKYVANRTGDGEDRDESVLEQPRKKAGRF
0	0.0474171	-0.598024	PVPHNENSGQQYKMLANAKYMPHEWRNCRL
0	0.0180919	-0.381659	AEPSNDTHDQIGPRWAPQTHTPEPNFHCDK
0	0.0287772	-0.349315	TEKTPEMPKFGAEEARRRQVGREFKPYRSN
0	5.82396e-05	0.324236	CNSNHKLGHCNGIKPGTTGCQGTTCQGVPR
0	0.404059	-1.12439	TTITPDPVEGQDWFMRRKWNAQHEPNQKRD
0	0.00346812	-0.0977262	DVPCMAFRRKWDKTMPIGHTMFKKDKRQDG
0	0.136241	-0.791326	PDMMDYLHGSSLMHHGITSCDFRMRWPFAC
0	0.000296768	0.0729509	TCNSAGKVQHEPQTFDRTHGTCHPIKNSIC
0	0.252199	-0.862941	CQECIRKGAGNEEQAYLRDEFAPTRWQFGM
0	0.0295691	-0.652722	SPCSNNYGMKKWREWDMGSHHNSEVAKNNC
0	0.110409	-0.719903	GILLKRNHARCEKGIGVADCDDWEYCPMYY
0	1.22765	-1.54804	AEDACPPHTSGETRCDWIHHWWHCSNQEWC
0	0.0413247	-0.0766367	EGKMCDDERLRAEYDDCQFGSNMWEVPLKV
0	1.15176	-1.69188	YAHWKLWGETRSYWPPFTFKHHYEEPKWMR
0	0.000862557	0.108186	QSPPNLDCSQCDPSRRKVDHPLVPTQHPCQ
0	0.00146113	0.113567	VDNHKNPLGTSALQQINGKVHVHGWRCAIR
0	0.0260697	-0.429545	VWLGESQKKHNWPGTDVGQKTGHDHWKLPE
0	0.602595	-1.03098	ITRNRMDDSSRTTYRQHWNMEHLLKKPWDF
0	0.0229183	-0.31565	MSGEWTTRAAAGAAMGTSWPMPNSWTINDE
0	0.0119409	-0.220016	EHLLVGNDIGETHAGRYACDHQPLPTSYHP
0	0.0958335	-0.803156	GSHGKHPIHYDYPWLKQIRFMPTWMIPNII
0	0.0889012	-0.456313	ACEATVTSWDFDFQSKKTSVFMPQVYDMAY
0	0.00517991	-0.107556	PMMQVCDNWPGAHETMMNCQHNLSMEMARE
0	0.0931807	-0.409818	DPGAGDSFTFPFTKDIGDNEMDRHYMRDIQ
0	0.0386446	-0.570024	YNGSCHMAPFFSASGHLMSKKCDSQPRYYM
0	0.672287	-1.17191	FKEVQAGTNTIPTPWYATMHDAWARRNAWQ
0	0.0603394	-0.296987	FSITEEPVECAQSTWHEVPVWSNDMMARQV
0	0.000671171	0.212781	SGIEQQEPGNTKGYKQMARCENEGELDIDK
0	0.355944	-0.776972	FDNDLVGEIESNKNGFHRLDNGLHHFARWL
0	0.304572	-0.687066	DYVHSSSPNDDMDIEKYIPVWCRHNPRSRH
0	0.21107	-0.799678	PPYMAPNSSADKFPYRFKSCDRHMHVSNQW
0	0.204919	-0.840212	NPFSDNTGNHGSHQTDWFRSRMLCYKHKGH
0	0.0398484	-0.46737	LEKSQVAQTKCCHWKSCNPIYEHWDEEDEC
0	0.029911	-0.502499	GFNCRQFGPQICSPLNEFTMCSKQPDKQVW
0	0.0248394	-0.458264	MSSRHNDDNKTWLPVMLPADMRIYPKNHQY
0	0.0898947	-0.819623	HQKGIGHCGIEIEKGYLGVHQWNWKPYRSN
0	0.00792096	-0.138335	EGMCCDHQRCNHRSITPEVNVLHDPNNVCF
0	0.00898847	-0.095907	VPKVKDDRDPKTNWSSIDLRKDEPFPESFD
0	0.00619246	-0.304364	LCQWPKPCCDGQENFTKHVDLKRNPKHSDF
0	0.285763	-0.893598	GPESEDCEPFNMRFMQQCKMYKKWWPEEPI
0	0.590133	-1.15066	ACKRDNHQMDREPLFWGRYGDTNSKRGWKY
0	0.000304733	0.169656	SQMGSEGVCQGNKRTRSVVAEECHNCKSHG
0	0.0212113	-0.214645	SSCPPAGDLWEDDAPRNRDYIIDGPHKIMH
0	0.359143	-0.880811	NAGPYCRWRIHDLVQDIDPHITAPVSERWC
0	0.613182	-0.82515	DPVENPIDHVGAQPWPKYDKAGMHYEWSWC
0	0.124687	-0.726612	TGWGPCKTCQCDPDVLRAVWHKEFPFRRNI
0	0.762291	-0.689322	VEDPKYNERRLHAASDTSTRRYRYHHHKFM
0	0.065547	-0.465074	CFECQPGGDANKIGARQHIETERHHIRAWT
0	0.0304206	-0.729626	CCLPCFMDRLRWDWMCDALSCNLQGTMHTI
0	0.0342047	-0.5171	CPACLNWSENNLMYGSNKEPGKYGNHWVPC
0	0.0642715	-0.386967	PGRQHNRNAAYLQRDDKCSDHIHDSNNHEN
0	1.10563	-1.37289	SGNCRYTDMRRFPLNDWVAEPRTCYHRTYF
0	0.00175031	0.0677319	PAFNRVPEVKYKSPKAKWNPCEIGRNIAVR
0	0.00235841	-0.145698	FGCGRPDVKLSAHNLCNFRGAGVMPGTTYC
0	0.0571142	-0.21851	DVQTPDTFRLDSQTIHMRDTAEWDMYGMPL
0	0.000287462	0.172503	GKLMKPNPCPPADQRHFPCGSLTGPGGEPR
0	0.00826026	-0.376491	SDTDFISDATMKALPRGNLHYPYQQTPAVH
0	0.00013709	0.238625	SNRTLTGIAPARISGTCGEAAAGGKCCRDD
0	0.00193618	-0.158009	GKGTNQWSSCQRGMGVHADLLFCEKQLYKM
0	0.00194584	-0.0241251	NASRTVWAEKAGQPSKRHIKPVMPGQYHQV
0	0.0198681	-0.388772	GDHQCGAWDRKLCITDSKGNQSLEPKFAWS
0	1.26327	-1.13078	NYERLECQFEPDEWTLHSREYNSHDGWMWL
0	0.000660374	0.0425161	LDMSPDYGSSVSDIVPYGLMETKPKRIKFN
0	0.07606	-0.222429	KMGVKPQFMPHTNQIHWKHFAAQHSKRWKY
0	0.000735461	-0.0550682	SPAQSAPPRSGMVGDYGLRAHWMKSADTTK
0	0.0313497	0.156359	DVSRREVAQHLPRKQRIRPARKTSCYDKHY
0	0.539625	-1.45285	AMDQCYDAWPGSAMVRGRYWFDMDKGLKTY
0	0.145195	-0.77963	LQQPHYFGQADSYRNERCNGTEKSVLNQEF
0	0.00195542	-0.120601	GVTGEIGHHARPGFYPMKVMQSDKRRMVCD
0	0.354284	-0.861515	VICHFEDARFPWMPTEENVMITNKDQWRPQ
0	0.506762	-0.724237	TFTHHPKYSDLHETRPHDFEPFASETIRWI
0	0.0139624	-0.276619	SCDDAGAPTQRDELWLPEEKCPKRCRMFGQ
0	0.000225814	0.194061	NKCTQRDMSKRIIPIVGASHGKEYQEICHI
0	0.441096	-0.951302	LVGDTFWRVEHVDFHTHPRPCYQNCHRSTP
0	0.0419392	-0.496956	QENMMESQQQQPSFACKRCYQRMRMDIMQQ
0	0.000595881	0.468538	HLKCGMKSSCGSGASISRPICHRRRAAPER
0	0.0445955	-0.469525	LVGDYTLHEEGSKLSEHFVEGKRHRRGYNP
0	0.167551	-0.860386	AAATEPCLQASVHRFHCTFQRYPTPPAYGY
0	0.000110687	0.238328	TKDDLCNNAMMHKAGDLFAKDCDRIMKGRV
0	0.0135497	-0.14928	VCRPVDEKTVEFSNKRDCYKRQLIHRHDGQ
0	0.0154563	-0.324286	SEENIPFPSSGHNERGVAPHCNFSVPMFRI
0	0.0623557	-0.319114	VGEYLMNDSQKPDQPLPKMESNWNTEGLYY
0	0.263743	-0.587547	SPHYDNKFRGHDSRRCCEHYDDCTAKYTIH
0	0.0175689	-0.158374	AAHFNASGCYDMQGCQMEGDEDTGVYFPVK
0	0.651733	-1.12947	EVGSQNCPFMPRKSRQVYQEVRYPQWQRHT
0	0.565046	-1.78927	LNDNQSKNHMNKSDFYYYRRPPGYVNMTEH
0	0.235328	-0.773613	TSMPYKMQVWPPHRSRNYATNWCSKKGPYF
0	2.56358e-05	0.343304	TRACKKAPSEAIKLLGDLGLSPWVMTTKSQ
0	0.00583157	-0.164466	DFIHMCEDMKCRPSPIHDKCMGEAVQRHFM
0	1.00043	-0.278243	RQSMEGHVTDNWDSAYEHDDCWDEHGFHIE
0	0.0283845	-0.267189	CNMPFPEEGQFSKGVDDHSHSVYDACSKVW
0	0.294463	-0.742442	AYADNYPCYAVDNKGCRSIQANDWNAKRYG
0	0.0210202	-0.439093	SLMTHGNFCGCSTEICNRFQESIRRQESYK
0	0.028988	-0.409682	LLGHCDYPRCMQRGNEIREIAQMQDDWCKA
0	0.00362354	-0.0349042	CQHTVHNESLNAVADLTPHAGEGQNPHEVF
0	0.444614	-0.876256	IFDERVLFPWSVLPDRNRESFPMIVKQWNQ
0	0.140151	-0.719268	IGCDGPPCWTMQDIHKLRHHSRRFKYYPPM
0	0.658652	-1.08721	DKANQSIPPYRGDCCHSHHPGRWGRGAWYN
0	0.00410565	-0.363502	PFGAQPVKQFCSNHFQCKYQEMQKNNMLVI
0	0.0605652	-0.446372	VMGHTLHEYGIDNWCRTSKRQGERCIRSDR
0	0.000305364	0.3581	SETHPIVECQKAIDPTNIHHVESQSDADIM
0	0.35411	-1.09698	KIKAQCMQDEWYGPWPGKNKVSFPDTLRFW
0	0.00550757	-0.231449	MCMEPVTYDKESRMEQFCNKNIRNRYKKVQ
0	0.85561	-1.19304	CGVRYFPAWCMEHHETANCMRTKSFRNYPY
0	0.0122875	-0.325336	PRCDTWKSDANSPTMRQTHTETLPGTYSRQ
0	0.101966	-0.533981	KQTGLWDCRQTRNHYSMMNGESTPMEMRRR
0	0.000679746	0.0763048	MGRNFDPNHGIKNSTVGEVKHCFLEKRLCL
0	1.15645	-2.03995	HADQCHKCPRDPSEEDRWFAYRHWHPFPFM
0	8.98474e-05	0.224348	QGKGRLPSMKGQTEPCCVDNQGRSSGCFSK
0	0.000497151	0.110826	LAHSSHESKRSSIRESIMKTNGAPMEADYS
0	0.00483846	0.00507717	CAVTNGDDFLGECGCRLCNQMKQADHYTNE
0	0.000372569	0.0355636	CDIQFTPMKECVAVPLIEKGKAGPGQWVRM
0	0.00344215	-0.208807	DHVLYERCEAPNMWDCPQAPAKCKDKNKTR
0	0.0150953	-0.468341	KCAYNAGCEQDIDHNCWGKGRHYTDMCNVC
0	0.00815526	-0.342973	GSPWFMKKYPRWKPSIQLADSAKNPACRML
0	0.0616776	-0.59499	NLSMYKAQLQLGGLERIPAQQRDHYHEFQS
0	0.263175	-0.797203	SCTYDGGSGQNRVCPQAFPFFRCGRHTHDH
0	0.228838	-0.88679	GSWEAPGNGKMHLAVNWDYNHFRTDPQKEN
0	0.544155	-0.89279	PWMGERFREVWTIKRNSTGNGERGKSWMHQ
0	0.00120478	-0.0789425	IQKKARMYECPMCMFNNQGDANIKRPTEMH
0	0.028866	-0.434563	HVDVLRHPKCSPRHGPIERSMCNTSQREYF
0	0.00561939	-0.112714	GENDNPAYTQSVPGDPSLDNKTPSNQYACR
0	0.0233496	-0.402994	EIASRLNGPACVAKHKRSMVARERDYRQFD
0	0.00698047	-0.209122	NLNDGFNNRTKECVQPDTHHGRMNLRAHTM
0	0.17288	-0.442809	FHCSSSERARKESRHIRHDKDYCGDEIHSY
0	0.0168621	-0.429771	THLCMFRDQLGCPNSMWQGHKDTPQQRSTR
0	0.0155824	-0.470454	ETMVSMSDRGGPLQFQDGWRMAVDKKMLRF
0	0.000239847	0.122843	DALNKACLGTVKSNEAVGTDYGGQRHSDCV
0	0.0349555	-0.344374	LGHRMMTMPGYENEDCHKHTQYEANHCRID
0	0.000120703	0.232253	ITCGGGKTCVHGMRRTSTNSTHTMMSDEVQ
0	0.000222907	0.222398	SATGVCPIHQMALRSYMPDKVERNRTVKMC
0	0.299244	-0.698593	CDLRKHQENVMSQYYESPANQGHPSTDVYW
0	0.337955	-0.72792	ESPDDQLSVLNNVEWPDEWMDNQKNFHHKR
0	0.000156384	0.271247	CPALKKVNRQHSSHCREPKTAVPNHQVTLD
0	0.017926	-0.328201	YGTRATCYTHEPADDKYSEGLIDTRMAKIY
0	0.139076	-0.205474	CEAIQNDPVNGPQAKTQHDEDRCGCDEWAW
0	0.0919629	-0.836263	TSMCQSANAWSGFQMNWGNWDMRKNETLTL
0	0.000614359	0.279766	ETFGLEPGIEEEMMACHHSAKLHCKNEVDM
0	0.149178	-0.675468	CTYDQSNEDCTSSHSKEKDWMLWRNGRDQI
0	0.00348272	-0.00492982	YDKELGTAAGTSIRRMSNVEGRNNQIRVRM
0	0.075722	-0.546811	FACQYERTSVEIPARDRPADIIQKPHPWTH
0	0.0681214	-0.29544	LNHERMCLQPFKEAESIENRDLCTEHEAFY
0	0.704435	-1.38291	VTRTPKSYPWWDPELTPSEHVWWHKLHIRM
0	0.0002444	0.241396	EMCAAVKDDAAKHMDMNTLGRGQLPAYKDE
0	0.132368	0.130039	VEEFTMMPSPWVTDPTVEFGRCSEMDTDWC
0	0.234848	-0.699479	PHMSDASWKTKHTQRCGFWRENSLMRIHHH
0	0.0824731	-0.61738	VGHYDHQEYCQRCNPRTIGHAFSFPIHPKT
0	0.00420027	-0.170716	TNCCKKQHDRMYPNDVCAMQCGSREHQLQH
0	1.22703	-1.98419	YSEPWDNDCPELHQSRGRWCWERHQMWSYV
0	0.521156	-0.909303	AHRCEDAHTTNRNFDWKPLLWQGSTIHSMW
0	0.258518	-0.641953	SWCNQASTNGTPAERKFESCNAHRRHEVHF
0	1.02591	-0.841664	MINDQQTVDCHDQFDWTRWSEASYDIEYCC
0	0.58261	-0.9056	QHAEHKAEDPNNLMKNHHDYTFERAYRGLW
0	7.55257e-05	0.278947	APSIRKSKGWSAPGNMHVGGQNDKMGKEIS
0	0.166381	-0.441479	LKHVDASMNDCCDIRPQCEDEQHFHYETVW
0	0.216606	-0.744913	IRNPHRDVGNNAMLKALDRGRECFDWYDEI
0	0.00451098	-0.27371	LMCKATGPYHSNQQNGKWVKNWTQDIVHKR
0	0.0107125	-0.0692708	FGMPEWLDTPGVSPNAIPHCPLEFPEPHIN
0	0.04907	-0.54037	YIDDGIIKNWKLPMQPSWTVPLWPTTEQNR
0	0.216461	0.191479	MARLLKRGGTWRASTRDHRNGYHKLRRAYI
0	0.000525867	0.257418	KDVTGLQEDEACAEHGMEHVVKRCSHDTHP
0	0.0140183	-0.432357	PYVSPHELHRVQSLPMSETPLYGQFTQRPM
0	0.0511044	-0.568021	YSAPYPHGFRDERNLIRQMSTPNLDNTKKF
0	0.684082	-0.603309	TYHCDHGASNCAGVCDQMHRDDWYPEPYES
0	1.04052	-1.32633	PCEQCEGYDPTCNKYDFVNAERWYKWPFIL
0	0.00630189	0.38599	GGHCKPVTHPNRIFPIHVHRRMTPRDCRIV
0	0.00848614	-0.285043	CHSDARAPSEEMGKLVGRMKNCARDGLWVY
0	0.0134479	-0.341424	FVTFGKSPPMAVMPTCGHDWVNGVMANDYH
0	0.213165	-0.561091	TFVRHHQAFDSEPYKIRDCQSDAPLNEVEY
0	0.302427	-0.780855	IKNMQNMNPEQIPWDCEKSTYEIDKWHNWQ
0	0.000366278	0.187481	ETNSSLAMMQNLHCHVGGMPMARRAPMCHV
0	0.924346	-1.0608	RGEYTQTPLREYPKNEPDGYPKWEARYGIW
0	1.01049	-1.18977	HYHENMLGFDQKVHGKQWRSNQRPGEMWRF
0	0.373393	-0.999599	TVPVPELRQMRLLHDNPEMYYHKVQGYQYF
0	0.0146168	-0.269855	GTGWVNDGCYKEDRDPPMCAKQEHFMQIAS
0	0.927177	-1.19816	ACHRLACGKRPAIDEEHHYPPWSWSHKDYW
0	0.01157	-0.139211	ISIENEVPKQKYVPLCRLEWDDREDQNQTS
0	0.00242935	-0.0300914	GVNNRPNLMPEPANMYQRAKCTRCCRIECG
0	0.00177639	-0.0203187	TMDISYDAQSAQGAVQKDMEQDRSGKLGWI
0	0.163805	-0.755946	PNEDCRSTPTWCSSQTDEQYRKQLHYNKNF
0	0.0115931	-0.0594543	GPHSPDSMRFPKDHEGVMVDEWQMTGCNDL
0	0.423306	-0.711907	WHLGIGGAHHRVECSHGWVQLQSQEDMRDY
0	0.0092799	-0.0586407	DEGVNEPSPPKQANHIWEDKDHYMCSPSCQ
0	0.00280689	-0.192124	DVTLGAQTQNKRQCNGGRQTAGRAYASTPF
0	0.13715	-0.590825	HEHIAETLKRPQVRDHAPSSPMEHWNGFRH
0	0.00121918	0.273478	KVGPCQFDLSHLSRIKPFLGCKASCLERRR
0	0.926215	-0.861624	FGHHYDSCHWEEVMHAYQGTTEWTQLMRDT
0	0.0179968	-0.48975	ESSSFWDEMASPIYHIKHRCASPPPEKKRH
0	0.0296589	-0.476049	NTLCGKYSNGGGSSQAWCAAGTQPFTHWDT
0	0.924173	-1.22235	YMKQSAYWRMGHGKSVIKPPYEHENEWAWD
0	6.01635e-05	0.199008	SATLKPDGPQPIGVHKPIPIEFGKAINNQN
0	0.0312477	-0.469488	DKTHKSHMPNQYNKDKITWAEKKHYDMWNH
0	0.00265146	-0.0727794	KEVAVDDCYKGPRRDGMDKQNDRIGIDPPY
0	0.921387	-1.20922	CICYSERISWGRWDVYECKNMWEMNNTSYV
0	0.0101441	0.112715	QAMQMFTQEDDPLKEELCMHREATVDWECK
0	0.0374416	-0.346844	VCNCQRFVRELHSKYEANMEDPESDVPAQF
0	0.950767	-1.0253	FGMTGAFEKFRMDKLWYREEVQFDDIWTTD
0	0.30807	-0.860972	PAGACDPAFPFEPQWTTEFPDQKYGKRAFR
0	0.000509421	0.132192	GPMLPIVRVGQTGIHIQDPSMSCHQADAFT
0	0.132206	-0.621319	LGFDGFPINYHPHAAMMHIDNWPKPSWTLD
0	0.130484	-0.818364	VPGGREKPWCHWKWSPCTHMPGNYSLDRDV
0	0.0215874	-0.146944	CQLDANAAWDDHYAGDRCVDLLTHMANPVQ
0	0.0289712	-0.381837	MTEMMCARHNYQIEDCERSMMLSQDCWHTL
0	0.00875812	-0.413891	SMDPRHYVNAAWKLMKHMQIATLNESQQVF
0	0.0107831	-0.338174	CGKLECQQSQDQRMYPMLSNEWECHEQSPK
0	0.217206	-0.978802	EKPDLPNKFSHPQRDSVVGGNDSTRSWYHY
0	0.000742435	0.0317428	ARSLMTSHEQKHFMQLVKQATGKSEDQDEP
0	0.0224721	-0.372305	TNRLCQSRLTECEAWPNGKFRLHCARCDLQ
0	0.021421	-0.34396	EIQEKIQIDWRMCEPVNQHTTGPVVKYESY
0	0.000123294	0.218423	CGEHTGGCMHAQPLSCRLKEMHGSHSMTSC
0	0.00111939	0.155835	GQGYMLKEETCMIQDTASKPRIIMPFQLED
0	0.39262	-0.973661	NSHPDIACPDFRNYHLWQPKKMNCHSHWSD
0	0.0521993	-0.452839	WGENPAIFIHKDDTRSNEFASWMDVTQLKM
0	0.0205333	-0.0650185	YPVKINKCEKMGEQEDDLLFELNETWKETF
0	0.0256172	-0.563442	IYAAAPGIAYEWQTTQRTKAYHNCVHVPQT
0	0.0359266	-0.359026	SKGDRKPLYRNDDHWDQVGPNQAMQEEDSI
0	0.932211	-1.13046	GYGFDGWDHPPPTVNRHNQKTWWCEEQVVT
0	0.00905004	-0.376978	EQVCEFPTFSHKEVKQKSARKADWQIAIPY
0	0.977346	-1.32821	QNAVMPQCFPCMGFNRDCNRDPRFHHQQFW
0	0.0592588	-0.765397	SKHQPMPKKTLGEFDDDQQCRMTWTSRWTR
0	0.00286128	0.146806	SPVSMDGEMQKCAQPDGEYHPDQAMMYCTN
0	1.05737	-1.49476	QHLRNMMGWDGPSGCPWESSWQRNKWPIFW
0	0.000603888	0.254663	MAGVKKPSGGFKPRQYGLCWPANCKIHRIM
0	0.209812	-0.803309	HYSSCKAHMGWHWMSKDNGAMRLVSRDLWC
0	0.037595	-0.446732	DANSNGWSPGGRNVDKPNHIYFHDEGDDTK
0	0.00171044	-0.0643883	MKTAPPFGQSGCHILQDRQEEDKNKFQESS
0	0.47365	-1.01721	TLPNNEQICRYDQNNNTATVKNAPEQTWFW
0	0.0907861	-0.46615	CPCAPDRKRDCPWCQNKPPDGFDQSEGWSE
0	0.0220531	-0.274145	TKSGASVHARDGATYMHRCEHRMHDSNPYS
1	4.88548e-06	1.01512	RRRKKKKKKKKKKKKKKKKKRRKKKKRKRR
1	14.5756	-4.58044	KKKKKKKKKKDDDDDDEWWWWWWEDWWWVV
1	6.89718e-11	1.01393	KKKKKKKKKKKKKKKKKKKKKKKKKKKKKK
1	1.12444	1.00714	EEEEEDDDDDDDDDDDDDDDEEEEEEEEEE
1	0.0648781	1.015	RRRRKKRKKKKKKKKKKKKKKKRRRRRRRR
1	1.21582	0.496766	KKDDDDDDDDDDDDDDDDDDDDDDDWWYYY
1	8.67101e-08	1.01214	RRKKKKKKKKKKKKKKKKKKKKKKKKKRRR
1	0.000305242	1.01523	KRRKRKKKKKKKKKKKKKKKKKKRRRRRRR
1	1.1156	0.972785	WDEEDDEDEEDDDDDDDDEEEEEEEEEEEY
1	1.26828e-09	1.01286	KKKKKKKKKKKKKKKKKKKKKKKKKKKKRR
1	1.28837	-1.96572	KKKKKKDDDDDDDDDDDDEEMWWDEWWWWM
1	1.18564	0.91275	KDDDDDDDDDDDDWDDDDDDDDDDDDDDWW
1	1.14828	-1.3637	KKKDDDDLDDDDDDDDDEEEEEEDEWWWWW
1	1.04318	0.996888	DWDDDDDDDDEDEEDDDDEEEEEEEEEEEE
1	6.68661	-3.30325	KKKKKKKKKDDDDDDEEEEWWWWDWEWWYV
1	1.15552	0.71631	KKDDDDDDDDDDDDDDDDDDDDDDDDWWFW
1	1.10273	0.975527	WEDEEEEEDDDDDDDDDDEEEEEEEEEEWE
1	1.18115	0.990429	YDDDDEEDEEEEEEDDDDEEEEEEEEEEEE
1	1.56069	-1.14847	KKKKKDDDDDDDDDDDDDDDDDWWWDWYYD
1	1.0875	0.58755	KKDDDDDDDDDDDDDDDDDDDDWDDWMWYY
1	7.42142	-2.52881	KKKKKKKKDVDDDDDDDEEWDWWWEWWEEW
1	1.22363	0.970215	DDDDDDWDDWDDDDDDDDDDDDDDDDDEDY
1	9.16156	-3.64339	KKKKKKKKDDDDDDVVDDWWWWWEDWWWMV
1	1.06126	0.817984	DKDDDDDDDDDDDDDDDDDDDDDDDWWWLL
1	1.81777	-1.78989	KKKKKKDDDDDDDDDDDDDDDWEWWWWDYD
1	1.0841	0.874793	DDDDDDDDDQDDDDDDDDDPDDDDWDKWDY
1	0.106812	0.755865	MKMRRKSRKKFYLSKKKKGWRWRVRSRKNR
1	16.7151	-2.45294	KKMKKKKKKVDQDDWWMEGWYEWWEKWWDW
1	1.2623	0.914811	SRRRDKKRRSKRTRRKRRVRQRRRKRRRKS
1	1.24725	0.688667	DWDEGRESVEREWEEEEEPVWEWEEEEENQ
1	0.436574	0.476988	DQDWKGEEVFSELDKDDTPQYEEVERGREE
1	1.16533	0.873016	KHHMRGNRRRKAHRRRRIRRARRRGNRRSR
1	1.18091	0.993857	EEEEEEEEEEEEDNEETEEEEEEEEEEEEE
1	1.11567	-0.0528155	RNDAPDLDDVEDDYIVDKDDWWYITTEEWA
1	1.16454	0.958304	DWDDDEDDGEEDDDDTFDDDEEEEEEEEEE
1	0.953049	-0.301913	NWEKEDCDGDYKDVCPQKDIEDDDERVWWS
1	0.729701	0.756101	EEAWCMGEEEQVEEEEEECDDIDQLDDQTF
1	1.03039	0.289301	KNRRGRQCRHHRKQRRVCAPYRDHLGRCTW
1	1.06244	0.770284	DDFDDDYDDDDADDQECCDEEEEFHEAEWW
1	1.06102	0.666579	FEEEETRHEDFLKDFKEFDDVDIDDDEEEY
1	1.10394	0.730831	RRKCVNTWQRRRRARITRKTRRRRWLRKRT
1	0.253007	0.54745	NYLQSACAYESADEEPEECDICEVYEEEPQ
1	1.07592	0.603222	PGDCDDWDQLFEIEKEEEDGEHGEWEAYYE
1	0.979947	0.832964	FDEEMDEEGEEEEDDDDDVDMGSEERESYE
1	0.243339	0.78391	WRVEKVRRKKTHKYKLKRKRPHRKLRRIRR
1	1.09348	0.989065	EEEEEPYEEDDDDDDDDDDDDDEEEEEEEE
1	1.07509	0.873084	SWDDDWDDDYDDDDKEDDDDETEELEEEME
1	1.50757	-1.71994	SDKVKMDAFVHDADDFDKWDDMKDWWRWEF
1	1.08857	0.74548	SEEEPYVEEEECEYQEEEWEGKEEYTRDDD
1	1.19787	0.866852	DEDYQEINRLEECEEEEEWDDVEDDEEEEE
1	1.01078	0.771143	AHKTRHRLRRCRRRMQDLRRAKRGRKWKRM
1	1.41872	-1.37848	GWGQDGKKWHDTYWKWDMWDVWIPNLLCPI
1	1.22203	-1.15903	KKKDDDDFDDDDDDDDDDDDKDEDDYWWWW
1	1.13045	0.921754	WYDDEDDIDDDDDDIDDEEEEEEEEEEEEW
1	0.685814	0.34603	WYDDMGDAIDPDRDKNTDVAMDDCREEHEY
1	1.1373	0.785558	KWEEAIDDDDDDDDDDDDDDDDDDKWWEEV
1	1.14915	0.598696	ECEEVLEEEDDDLDDPYDDEVWDEKIAPWW
1	0.805001	0.761178	WNEGGENSEEENKGEEDDSHEEEEEECEEE
1	1.40801	-0.587229	QGTKLNDFLWHDHIDDDDLDGYWEEYGWIG
1	1.12721	0.688483	DDDDDDTLDEEEERIDDDYDQEEEWAYEFR
1	0.946718	0.855783	EEEKEEEMDDEDDDDDDQWKDDLYKDEEEE
1	1.16267	0.821377	GDLYEEIEEDWDIDDRDDDDDADLEDVDYD
1	1.22735	0.820621	DDDPDDDDDDDDDDDHDDDDSDEEDWPWSY
1	1.13067	0.697751	KDDDDDDDDDDDDDDDDDDDDKPDDWWGYY
1	1.1522	0.493959	QSFSLDMYDDDDWFDQNDHQDAAEEETREQ
1	1.25092	0.44774	HKDDDDDDSTDDDDIDDDDVDDDDDWWWYS
1	1.09603	0.911051	WEEEEVEEDSDDDDDDKDYEDDEEEEEEWE
1	0.752379	0.728127	DYDDLDEEERADDDDSLDDDDAEEEKYHNI
1	1.0179	-0.301769	HSIDWDEYEWERMTEEEKLLWPLLKREPEE
1	0.973063	0.458156	ENTEEMENLAQEWQDEECFPNHQGYIEEEY
1	1.13303	0.95341	EEEESEEEEEKEEEETDEEDEDDDDWDDDE
1	0.360514	0.38918	MENWTDQEHEEEFGPCEKVHKEVVPEAEEW
1	1.07844	0.617261	FVPEREEEEEEEYGEKERENEFFEICEEWE
1	1.31691	-1.40413	DKKDTQDKWKADTFCIPWWCQEIDTWWPWM
1	1.05772	0.884401	DDDDDDDDEDDDDDPDDDDDDDDDEDYPWW
1	1.31811	-0.466387	KDDDDDYDDDLDDDEDDDKQHDDEEWKWWR
1	1.16719	0.903572	DKWEEEEDEEDDDDDVDDDDEEEEEEEEWC
1	1.07969	0.686213	SWEKEEDVDDDMDDDDECGDDHDDWNRYDD
1	1.13469	0.926554	WDGDEEDEEYEDDDDVDDDDDDDRDDEEEE
1	1.00884	0.794901	DDWDDDDEDNMDKDWGHDHDHDVELEEEEE
1	1.09153	0.691213	LYVDKDDDEYEEPWEEFEEEVYEVQEEQEW
1	1.05969	0.521574	EAFWSLKEGESEHHEVVEKEEYEWEDDQDE
1	1.00302	0.873028	EKGEEEDEEEEEEEDVDDGDQDYDDDDDRD
1	7.49086	-2.07998	KKKKKKNDMDDLDVHDYSQDDWWWGWWDDW
1	1.10006	0.900618	DEDMEEEEEEEEEEHEEEEEEEERGEHNEE
1	1.15674	-0.824075	KPDKYDDDGDDDINDTDDNDHEESEWPWWW
1	0.92887	0.574467	SEECREDDDDHSDDDDDDQRCDEHHNEPWS
1	1.20376	0.700931	DEEPCEEWEKEEEIAEAEMEWEHEYWEETS
1	1.00328	0.645239	NYPTEIEEEGCQELNEEFDQDQDEYFDEQM
1	1.10943	0.413119	KKDDDDDDYDDDDDDDDDDDDDKVDWWWDW
1	1.23052	0.820804	DDHDEEFLMREEEPEYDDDRDWEEEEEEET
1	1.47429	-1.76959	KKKDDDVMDYPVWYVDCDPARYLDRWWTGF
1	1.04479	0.89496	WDDKDDWDDDMDDDDDDDDDDDSDEEEEWE
1	1.06961	0.894883	MEEPEEEEEEDDDDDDTDDDEEFHEEEWVD
1	1.07487	0.962042	EEDEEEEEEHEEEDDDDDDDDEEEEIEEEQ
1	1.06812	0.592606	EEEEEEEEDKDVYLDDDDEHENEIWHWKDN
1	1.12888	0.857132	EPEEEFEEDDDDDDDDMDNDEEEESWWTPD
1	2.59024	-2.7315	KAKEWMKKPSKFDPDKQQWWQWWNDWWGKM
1	1.04089	0.980077	EEEEQTEEEEWEEEEEEEEEEEEEEDEEEE
1	1.0843	0.93556	GWYEEEEDEDDDDDDDNDDDDDDDEEEEEE
2	1.15575	1.02293	RRRRRRRRRRRRRRRRRRRRRRRRRRRRRR
2	208.132	-3.40762	KKKKKKKKKKVKKKKVVWKKKWWWWPWWWW
2	57.523	-5.39085	KKKKKKKKKKKKKKKKKKKRWWWRRRWWWW
2	5.2451	-3.74319	KKKKKKKKKKKKKKKKKRRRRRRRRRWWWW
2	2.21947	-0.141081	RRKKKKKKKKKKKKKKKRRRRRRRRRKWWW
2	94.9191	-4.65589	KKKKKKKKKKKKKKKKKKKRWRWWWPWWWW
2	1.11431	0.969547	RRRRKKKKKKKKKKKKRRRRRRRKRRWKKW
2	22.2341	-4.71413	KKKKKKKKKKKKKKKKKKRRRWWRRRWWWW
2	44.9519	-3.52653	KKKKKKKKKKKKKKKKKRWWRWWRKWKWWW
2	2.58068	-2.48688	KKKKKKKKKKKKKKKKRRRRRRWRRKWWWW
2	1.48594	0.700624	RKKKKKKKKKKKKKRKRRRRRRRRWKKWWY
2	1.36219	-2.04637	KKKKKKKKKKKKKKKRNRRRRRRRRKWWWW
2	0.990581	0.900922	RRRRRRKKKKKKKKKKKKRRRKRRKWKKWW
2	178.511	-3.32231	KKKKKKKKKKKKCKKKKWKKKWWWWPWWWW
2	11.0575	-1.55069	KKKKKKKKKKKKKKRRKRRRWRRRWWKKWW
2	1.53248	0.991766	RRRKKKKKKKKKKRKRRRRRRRRRRRKKKW
2	25.9481	-1.706	KKKKKKKKKKKKKKYWKKKWWWWKKKWWWW
2	6.21952	-2.67892	KKKKKKKKKKKKKKKKKRRWWRRRRWKWWW
2	30.9014	-4.01383	KKKKKKKKKKKKKKKKKKRWWWYRRKWWWW
2	4.34496	-3.81596	KKKKKKKKKKKKKKKKKRRRYRRRRRWWWW
2	196.831	-3.3978	KKKKKKKKKKKKKKKVVWKKKWWWWPWWWW
2	24.3633	-3.52945	KKKKKKKKKKKKKKKKRRKRWWWRRKWWWY
2	11.9537	-3.14504	KKKKKKKKKKKKKKKHKRRWWWWKKKWWWW
2	4.54817	-1.96744	KKSGKKKEKKLYKKQTCKKKWWWRKKWWWW
2	186.37	-3.36135	KIKKKKKKKKKKKKKVVWKKKWWWWPWWWW
2	1.12422	1.00138	RRRRRRQRRTRRRRRRRRRRRRRRKRRRRR
2	10.4251	-1.78291	YKDKKVKEDKCKKKKSDKKWWWIPWWKWWH
2	4.56772	-1.44404	KTSMPCKKTKKKQWTWKDLDWWVPEWIDWW
2	106.256	-3.30031	KKKKKKNKFKNKKKRKKKKKKWWWWPWWWW
2	21.3107	-2.31275	KKKKKKKIKEKLLKKKWWVKQKWWFPWWWY
2	1.85554	0.739283	VVVVDDDVVVVDDEWVVVEEEWYWEEEEDD
2	2.79772	-1.85694	EKVKWKKKKACEYKKWWPWFWCPLLDMDWF
2	3.93948	0.66486	RRKKKKKKKIKKKKKRTRRRRLRRYRHRWY
2	4.61736	-2.32687	GKKKRARKKKKDKKWKEKKKWCEWWRNWWH
2	337.078	-3.72089	KKKKKKKKKKKKKKQKKKKWWWWEWDWWWW
2	5.14798	-1.67198	IKKAKKKLKEKKWWKQYKWGQWWDWVDCWL
2	1.94128	-2.0659	CKKKSIKRAKWRLKHQWWWFPTMVKQYQWM
2	28.5522	-2.63898	KKKKKQHKGKKPAYKKKRKVKKWWWPWWWW
2	31.7664	-2.49257	KHDKKKKKYKSVKAKKMKVTKWWDWWPWWW
2	2.80609	-1.471	KKKHKQWKKKKGNKKWRWWKKKWWICPWWD
2	98.9861	-4.00797	KKKKKKKKKKKKTKKVKKEWWWWPWRWHWW
2	2.01837	-1.32871	CKHKKGIGDVWKIQKWWVPWISIATDWWGW
2	5.16351	-1.54506	KEKKQFSQKQAVKYNYKKKKKKFKWPWWWW
2	16.7059	-1.80939	KKPKKKKKWKKKKKWCSKKWKWAWNWWPWW
2	2.00417	0.790418	KKTKKKIKKRRFNKRTRRLCRRRRRARKWW
2	25.3881	0.642543	KKKKKKKKKKKKKRRRRNTRRRRRRRRRWW
2	0.719706	0.0513053	IVGEYKPWAQIQWDKLDDCYDDPDDTEYEN
2	21.355	-2.81094	LLKMSPKCKPKLGKAWKKKWWWWDWEWWAL
2	0.239712	0.383107	FRCKYAQMTRKRKKWKKDIPCWKYRLQRRV
2	2.0834	0.859193	RRRKKKTKKKAQQVKKKKRKRRRWRRRRLW
2	7.49498	-2.15258	FKKQKKKRKVKPWKDKKKTKPKWWWPWWWL
2	1.09214	0.922331	RRRRRARRRCRAIRNQRRRMRRRRLRRRRR
2	136.304	-3.13897	KKVKKNKKKKKKKKKKKEWWFPWWWPQWWW
2	0.694084	0.938377	DDDDDEDDDGDDDDDIDDDDDMDDIVTDDE
2	1.17207	0.522122	KKKVDYDWVDDVVDVEWECEEEEAWEEEED
2	1.03901	-0.822989	KEWIGKFKKKWKMKATWWKDKWIYIPWWIV
2	93.1222	-3.04738	KKKKKKKPKKKKKKKKWWKKKWWWWPWWWH
2	1.77592	0.897852	RHRRKKKKKKKKKKKKKRRRRRRRRYKKWW
2	1.04681	-1.51331	WYGCAKAKKKKTRMRWWNRAWLHTKWSAHR
2	1.10653	1.00565	RRRRIRRRRRRKRKKKKKKKHKKRKRRRRR
2	1.17114	-1.4993	RQYDPQLKRKEGKKTKDTWAKKWWHWQPWL
2	1.27382	-1.60494	KTFKKKKYKVTKTTRQWWIVPSYCWPWVWE
2	30.262	-1.63724	NKKIKKKKKKKKKKKWKWWKKWWQWWTKWW
2	15.2326	-2.37662	KQKCNIKGKKKKKPMKKHKWEWWKRAWWWW
2	3.8133	0.979013	RRKRKKKKKKKKKKKMRQRRKRRRRRRWRR
2	19.0046	-2.24072	KKKKKKEKLKTRKGKKKWKKKWWWWPWIWW
2	3.75827	-2.28475	PYHKKRKKKKKKMHKLECKWEWWWDWDWVC
2	1.74038	-1.16869	KKHKSKFGKINWHVNRWKHKWWCWPVWHKM
2	0.0451333	0.543038	RKWKHASMREPKCFENLKKKGKARWRRIRM
2	1.18594	0.845096	RVRKRGRRRTKIRFHCRRRRRMHRARIRRN
2	0.836942	0.767271	KRRHSHKKKQRNRREVARRRTTNKYRRRQN
2	1.25728	0.506121	EFKKGKNARFRQRRSHRYRRRNQSSFSLKR
2	0.802781	0.802183	RRRSKKKKIKRKKRKRRRRVRRRNWKKNEY
2	3.88235	-2.33672	KADKQKKEKKKDKKCTNVARWWKSWWQWWH
2	52.2439	-3.08626	KKKKKKKHKKKKKKKKKWLDWLWDEWWWWW
2	6.84822	-1.77765	KAKKKHGKKKKKKWIEWPLWGWWKKHWWWC
2	0.593176	0.415987	NSWQDCVIDDDTDIDVDDPSEALWNTIENW
2	6.633	-2.69117	KDKKAKKKSKKKKKDLWFLKNRYWWMPWWW
2	1.00436	0.499179	QGHPRRCMVRTRIESVSPRDRRRRRDRHKY
2	1.20281	0.89121	GRRCHRRRVSRRRKRRRRHRRRQDRKKKKM
2	0.998445	0.615982	FQLRRKTRRKKKGIVKRRYNRRPRQHCYNR
2	0.786023	0.667353	KNHRRSRIRRTKKTKKKRRQRRRQDVFGRY
2	6.11469	-1.36853	LKIGKKNKKNKKKWYPAWKPFWWKLKNWWW
2	0.798407	0.908135	EEDDVDRDDDDDIDEDDMDDDDDPHEEVEE
2	2.20495	0.732992	VVVIDDDVGVVVEEEEVEEEEEQWWWEEEE
2	7.60246	0.788553	RKKKKKKKKKKKKKRRRRTRRKRRRHRRWW
2	27.3652	-2.04308	KKKKKKKKKKKKKPYWWWKKKWWVWPWTWW
2	74.5801	-3.03739	KKKKKKKKKKKKKKKKDVWWPWWLFPWWWW
2	1.06541	0.794271	GTEEEEEDVKDDSDHTDYQEDDDDDMYFDD
2	1.1988	0.563607	HDAEEFIENDAKWDCMSWWDDDDGVQVEEE
2	1.15227	0.935996	DDDDDNDFDFDDDDDDDMDDDDDDDEIDTE
2	2.10291	0.704084	VGVDVDKVVDDDDDVDGDEEEEWWCWGEEE
2	1.02392	0.927889	DDELDDDDDMLDDKDDDDDDDDDYDDDDND
2	2.85384	-1.58222	RRRRKKKKKKKKKKKKKIKRRRRRRRWWAY
2	1.16181	0.929605	DCDIDDDDWRDDDDDDDDDDESDDDDDDDD
2	1.00417	0.734271	QDCRRGPRHRMKIKRFRRKLRLMRGRRRRN
2	2.84754	-1.59863	KKQDKKKKKHKWKQWCRKWWQGCGQNWFWA
2	3.88043	-2.58787	EKEKKNKGSKGKAFWCKKKWYLQWRRWWQG
3	10.611	-2.15114	AAAAAAAAAAAAAAAAAATTMMMDEWWWWW
3	0.13325	0.854646	GKKKKKKLNLNNNNRRRRRRRRKKKKKRHY
3	7.71723	-2.23778	KAAAAAAAAAAAAAATATAATATWWPWWWY
3	7.60061	0.557663	KKKKTTTTTTTTTTRRRRRRRRRFRRRYRW
3	2.76575	0.831153	GKKKKKKKKNNNNRNRRRRRRRRRKKRLYY
3	13.413	0.792827	KKKKKKKKTTTRNNNQRRRRRRRRRRRRYY
3	15.0611	-2.45979	KKKKKTTTTTTTTTTRRRRRRRRYRWRWWR
3	35.101	-4.16187	KKKKKKKKKTKTTTWWTWKQTWWWWPWWWY
3	84.4601	-4.81309	KKKKKKKKKKTTTTTTWWQQQWWWWPWWWW
3	13.4455	-2.51782	KAAAAAAAAAAAAAAAATTTTTAWWPWWWW
3	4.06445	0.702693	KKKTTTTTTRTTTTTRRRRRRRFFRRYRRR
3	10.7809	0.80057	KKKKKKKTTLNNNNRRRRRRRRRKRRRRYY
3	77.563	-4.7438	KKKKKKKAAAKTTTTTTTWWPWWWWPWWWW
3	10.0319	-2.38488	KKKKTTTTTTTTTTRTRRRRRRFYRRWWRR
3	7.88915	0.865991	KKKKKKTTTTTTQQRRRRRRRRRRRRRRRY
3	64.0446	-4.43536	KKKKKKKKKCCKTTTMWWQQTWWWWPWWWW
3	51.4557	-4.16006	KKKKKKKKKIKTTTWTWWQQTWWWWPYYWW
3	11.9896	0.898899	KKKKKKTTTTTKNQRRRRRRRRRRRRRRRY
3	6.00315	0.708431	KKKKTTTRTTTTTTTRRRRRRRFFRYRRRR
3	16.4292	-2.40855	KAAAAAAAAAAAAAAAATTTTMFDEWWWWW
3	7.1173	0.617404	KKKKTTTTTTTTTTRRRRRRRRRFFRRWRR
3	78.0053	-4.93353	KKKKKKKKTTATTTTTTQWWPWWWWPWWWW
3	11.1312	-2.76328	KKKKKTTTTTTTTTTRRRRRRRRWRYWRWR
3	4.63848	-0.177409	KKKTTTTTTTTTTTRRRRRRRRRRRFRYWR
3	27.2045	-4.07706	KKKKKKKKKIKTWTTWWTQQTYWWWPWWYW
3	5.10714	-1.8536	AAAAAAAAAAAAAAAAAFTTESMWMPWWWW
3	0.0212131	0.793737	RDGKKKKRVLNNNNRRKKKKKKMRRRRRYS
3	4.95356	0.842237	KKKKTTTTTTTRNRLRRRRRKRRRFRRRFR
3	3.7879	-1.45054	AAAAAAAAAADQAAAASMATTQFDEWWWMW
3	4.05005	0.836629	GKKKKKKKNNNNRLRFRRRRNRRKRRRRLY
3	2.92581	-1.42343	AAAAAAAAEAAAAAPFFGTECMMTQWDWWW
3	5.40537	0.89907	KTKKSKKPKTNRQRRRRTRRRRRRRRRRKY
3	0.00414413	0.627343	CKPSWRKKKKKLENCHPNIWKRKQRVPPRR
3	6.50577	-2.29198	GHAAASAANAAAGAAATATTIQIDEWWWWW
3	10.6287	0.826089	KKKKKKTTGTTTTTRRRRFRRRRWRRRYRR
3	2.34218	0.796671	KGKKKKRRTATTMYRRPTTRRRRRRFRRFR
3	3.78817	-1.78219	AAHAASAMAAAKQKAADTTFMGFQQSWWWW
3	0.407554	0.642614	KKKKWWKNNILNRSRRLMRTRKIRRCARRY
3	1.08473	0.780119	GKKKKRNNCRRRRRRRRVGRRERRISRRIY
3	6.1998	-1.8079	AAAAAVAPAAAAAAAATTTTQVWDEWWWWA
3	2.01461	-2.09761	AACAAMKKTHTFTTRTSGWIRKVEWWDWRW
3	16.33	-4.36894	KKKKKWKKKTTTTTTSTWTDQWWWWPWWWW
3	3.97909	0.826511	SKKKKKTTQTTTRRRRSRRRRRRRRFRFLR
3	2.48426	-0.227718	RKKKKTTTTSTTNRRRRRPRRLRFLRRYWH
3	0.0974679	0.470177	AELTLEETEELKWEEIMGEDKGAEVTEYCW
3	6.50745	0.781103	KKKKNKTTTTTTRRGRARRRRRRRFCRRRW
3	1.54043	-1.53755	AAAAAAASITAKDAVAPIYWNCDMQWWQHW
3	4.534	0.798505	MGKKKKKKKLVRNNRRRDRRFRQRRRRGRY
3	6.25216	0.767737	KDKKKKEKTTTTDNRCRRRRRRRHRRRRRF
3	5.97818	0.8094	KKKKKKTTTTTRRSRRRRRRRQRRRRSRYY
4	14.2785	-3.31618	GGGGKKKKKKKKKQYYYYPYYYYKRRYYYY
4	52.1919	-3.07216	KKKKKKKKKKKKKYYYYYDDYYYYYPYYYY
4	59.6117	-3.95364	KKKKKKKKKKKKKTRRYYYYPYYYYPYYWW
4	4.85374	-2.14932	GGGGGGKKKKKYKYYYKKKYYYYKRRYYYY
4	30.1095	-2.68019	GKKKKKKKKKKKKKRRRRRYRYYYRRRYYR
4	55.5903	-3.49481	KKKKKKKKKKKKKRYYYYDDYYYYYPYYYW
4	256.123	-3.47625	KKKKKKKKKKKKKKKKYWYWPYYWYPYWWW
4	88.1692	-2.64725	KKKKKKKIKKKKLKKWWWKKKWWYYPYWWW
4	0.212684	0.99998	AKKRRRRRRRRRRRRRKKKKKKKKKKKKKK
4	14.7685	-2.61711	GGGGKKKKKKKKKQYYYYQQQYYYYPYYYY
4	430.173	-4.59935	KKKKKKKKKKKKKKKKKQDEWWWWWPWWWW
4	355.492	-4.13953	KKKKKKKKKKKKLKKKLWLWPWWWWPWWYW
4	561.746	-4.31518	KKKKKKKKKKKKKKKKKLYWPWWWWPWWWW
4	8.53239	-2.95676	GGGGKKKKKKKKYYYYKKKYYYYQRRYYYY
4	35.7232	-4.37289	GKKKKKKKKKKKKKYYYYRRRYYYYPYYYW
4	10.2441	-2.12602	GGGGKKKKKKKKKKRRRRRRYYRYYRRRYR
4	80.1515	-3.02619	KKKKKKKKKKKKKKYYYYDDYYYYYPYYWW
4	139.254	-3.37021	KKKKKKKKKKLKKKLYYWKKKWYWWPWWWW
4	98.2299	-2.94018	KKKKKKKKIKIKKKLWWWKKKYWWWPYWYW
4	121.795	-2.94333	KKKKLKKKKKKKKKKWWYKKKWYWWPWYWW
4	8.83738	0.939627	GGGGKKKKKKTKKKRRRRRRRRRRRRRRRR
4	293.542	-3.77182	KKKKKKKKKKKKLKKKLYWYPYYWWPWWWW
4	311.749	-3.93291	KKKKKKKKKKKLKKKKLWLWPWWYWPWWWW
4	2.51524	-1.50899	GGGGGGGKKKKQYYYYKKKYYYYKKRYYYY
4	181.795	-4.09663	HKKKKKIKKKKKKKKKQQQQQWWWWPWWWW
4	78.6117	-3.23933	KKKKKEKKVKDKKNKKVWCDWWQWWPWWWA
4	1.04927	0.167531	ATGGGNDNRPYTKRKTRHRRRVRRNDRREF
4	7.3938	-2.35367	KKKSFDKKKVLTPLWSTPWQSWWPWWCWQP
4	8.8044	-2.40643	RKPKRKKKLKSKKLLYPLFQWKWHWNWWPW
4	6.60926	0.85769	GGGGGKKKKKKKKRRRDRRRRRRRRRRRRE
4	13.0245	-2.13428	KKGKKKWKKKKKCKYNHWWAWWPQKWWGMW
4	1.02996	-1.41819	KKRWDLSWVPGMLKKLCQKCNWWTNTWWNN
4	1.15217	0.702472	GGGKKKKSKRRRQVSRRRHRDPWGRHRRYR
4	0.509054	0.40201	PPGRLHRHTMYYRPTKHECRRRARIRTRLI
4	48.1139	-3.42199	VKKKKKCKTKKKKKQAWWWFPVRWWPWDWW
4	0.485754	0.273422	WGDRFRHCHRKRDRIGRCTWDKKKYTKKRK
4	2.14792	0.932736	GYKKKKRRRRRRRMRRRRQRLRRKGKKKKK
4	2.35187	-1.97552	EKKKLGMNKRLLFNWHNWINMNAWWHSEWH
4	6.61915	-2.1058	EGKSKPTKKEPKKDLWWANWEGYWWHETWG
4	73.4587	-3.39078	KFKKKKYKKKKKNLKPKKKNPWWWWPWWYW
4	2.37447	0.764153	GGGSGGTTVTTKKKRRRRCRRRRRRRRRRR
4	5.26843	0.927868	GGGGKKKKKKKSKRRRRRRRRRRRRRPRRR
4	0.887323	0.595661	RGGGIHRVTRRHCQKRDKNRWKSFRRRYTK
4	6.82951	-2.48345	KSKSKDKKKGKERYWWAPWWDYEGVAWNWK
4	13.0826	-2.9341	KKKKLLHNESSDKKLLDSWKQWWPWWWDWC
4	1.14309	0.573598	GGDGGRNTNTIRKKRMRRHRRRRPSRRRYN
4	32.665	-3.34237	KKKKSKKKKKKKVVEWKGCWRWWDQWCWWW
4	0.931298	0.660688	KIVTGGQNTKRRREKRRRSRDSRRTRFRRP
4	1.95491	0.62156	GGGIGGTTTTDTKKQQRRRRRRRRRFRRRR
5	20.9143	0.708044	AAKKKKKKKKKKKKPRRRRRRRRRRRRRWW
5	18.6991	-1.86304	KKKKKKKKKKKKKKTRRRRRRRRRRRRWWW
5	47.4036	-2.1121	KKKKKKKKKKKKKIWWKKKWWWWGKKWWWW
5	38.2456	0.810862	AKKKKKKKKKKKKTTRRRRRRRRRRRRWRW
5	298.157	-4.09945	KKKKKKKKKKKKKKPPPPPYPWWWWPWWWW
5	25.5921	-1.82689	AAKKKKKKKKKKKKKRRRRRRRRRRRRWWW
5	46.068	0.937473	AKKKKKKKKKTKKKKRRRRRRRRWRRRRRW
5	26.9793	-1.72796	AKKKKKKKKKKKKKKRRRRRRRRRRRRWWW
5	70.6633	-2.10151	KKKKKKKKKKKKKKWWKKWKWWWKNGWWWW
5	57.1644	-1.71372	KKKKKKKKKKKKKKTRRRRRRRRRRRWWRW
5	1.06185	1.01428	KRRRRRRRRRRRRKKKKKKKKKKKKRRRRR
5	33.0336	0.731689	AAKKKKKKKKKKKKKRRRRRRRRRRRRRWW
5	410.802	-4.12512	KKKKKKKKKKKKKKKKPPPWPWWWWPWWWW
5	525.755	-4.03395	KKKKKKKKKKKKKKKKKKWWPYWWWPWWWW
5	48.7379	-2.2774	KKKKKKKKKKKKKWWKKKNWWWWKKGWWWW
5	448.387	-4.19159	KKKKKKKKKKKKKKKKKPQWPWWWWPWWWW
5	44.4171	0.87319	AKKKKKKKKKKKKKTRRRRRRRRRRRWRWR
5	36.8453	-1.65867	KKKKKKKKKKKIKKWWKKWKWWWKKGWWWW
5	6.51816	1.01531	KKKKKKKKKKKRRRRRRRRRRKRKKRRRRR
5	79.8405	-2.37049	KKKKKKKKKKKKKKKWWWKKKWWGWPWWWW
5	21.0691	0.932821	AAAKKKKKKKKKKKKRRRRRRRRRRRRRRW
5	75.8299	-2.43347	KKKKKKKKKKKKKKKWWWWKKKWGWPWWWW
5	155.129	-3.36152	KKKKKKKKKKKKKKWKKWKKKWWWWPWWWW
5	24.3769	-1.79998	KKKKKKKKKKKKKKKRRRRRRRRRRRRWWW
5	25.6451	-1.86129	AKKKKKKKKKKKKKTRRRRRRRRRRRRWWW
6	40.2504	0.633837	AKKKKKKKKKKKKKRRRRRRRRRYRRWRRW
6	39.5506	-1.02442	AKKKKKKKKKKKKKRRRRRRRRRRRYRRWW
6	49.021	0.78822	AKKKKKKKKKKKKKRRRRRRRRRRRRRRWW
6	1.08909	1.01757	RKKRRRRRRRRRRRRKKKKKKKKKKKRRRR
6	38.7652	-0.862834	AKKKKKKKKKKKKKRRRRRRRRRRWRRRWW
6	8.53848	0.988563	AAKKKKKKKKKKRRRRRRRRRRRRRKRRKR
6	28.0374	-1.97821	AKKKKKKKKKKKKKRRRQRRRRRRRRRWWW
6	59.9348	-3.53811	AKKKKKKKKKKKKKKRRRRRRRRRWWWRWR
6	67.0143	-2.30035	KKKKKKKKKKKKKKWKWWKKWGWGWPWWWW
6	129.334	-2.83396	KKKKKKKKKKKKKKKKWWWWKKGWWWPWWW
6	41.2789	0.895869	AKKKKKKKKKKKKKRRRRRRRRRRRRWRRW
6	1.58525	1.01735	KKKKKKKRRRKRRRRRRRRKKKKKKRRRRR
6	37.1763	0.560292	AKKKKKKKKKKKKRKRRRRRRRRYRRRRWW
6	184.008	-3.15526	KKKKKKKKKKKKKKKWKWKKWGWWWPWWWW
6	30.8219	0.987832	AAKKKKKKKKKKKKRRRRRRRRRRRRRRRR
6	27.9597	0.920917	AKKKKKKKKKKKKRRKRRRRRRRRRWRRRW
6	239.443	-3.47643	KKKKKKKKKKKKKKKVWWKKKWWWWPWWWW
6	171.582	-2.92289	KKKKKKKKKKKKKKKWKWKKWWGWWPWWWW
6	46.2175	0.847695	AKKKKKKKKKKKKKRRRRRRRRRRRRRWRW
6	649.91	-4.20322	KKKKKKKKKKKKKKKKKKYWPWWWWPWWWW
6	50.3606	-2.64439	AKKKKKKKKKKKKKKRRRRRRRRRWWWRRR
6	55.2398	-2.97059	AKKKKKKKKKKKKKKRRRRRRRRRWWRWRW
6	43.3927	-4.1152	AKKKKKKKKKKKKKKRRRRRRRRRWWWWRR
6	40.6309	-3.36165	AKKKKKKKKKKKKKRKRRRRRRRRWWRWWR
6	40.4636	-1.50607	AKKKKKKKKKKKKKRRRRRRRRRRRRRWWW
7	0.327925	-0.475054	KKWHHWHWWWKKKKKKKKKKKKKKKKKKRW
7	5.1577	-1.68492	TKKWWHWWKRWWKWKKKKKKKKKKKKKKRR
7	1.0518	0.865823	GKKRLRRRRKRRRKKKKKKKKKRRRRRRFW
7	2.23026	0.856175	GKKKKKKRRKRRRKKKKRKKRRRRRRRRYW
7	48.7629	0.805074	AKAKKKKKKKKKKKKRRRRRRRRRWWRRRR
7	75.6318	-1.97351	AKKKKKKKKKKKKKKRRRRRRRRRWWRWRR
7	41.5019	0.549374	AKKKAKKKKKKKKKKRRRRYRRRRWWRRRR
7	18.821	0.954312	GKKKKKKVKKKKKKRRRRRRRRRRRRRRRW
7	98.6357	-2.56853	KKKKKKKKKKKKKKKWKWPWWWWKKKWWWW
7	37.3866	-2.17087	KAKAKKKKKKKKKKKRRRRRRRRYWWRRRR
7	47.8951	-1.4888	KKKKKIKKKKKKKKWWKWKWKWWKKWWEWW
7	65.6909	-2.21897	KKKKKKKKKKKKKKWWKKKWWWWKEKWWWW
7	148.748	-2.92124	KKKKKKKKKKKKKKKKWWPWWWWKKKWWWW
7	175.143	-2.58022	KKKKKKKKKKKKKKKKWWKWKWKWWPWWWW
7	30.7469	-1.44762	KKKKKKKIKKKWKKKWKKWWKWWKKWWEWW
7	473.756	-3.99371	KKKKKKKKKKKKKKKKKKWWYPWWWWPWWW
7	33.3494	0.784698	AKKKAKKKKKKKKKRKRRRRRRRRRWWRRR
7	66.6841	-2.19397	KKKKKKKKKKKKKKWWKKQWWWWKKKWWWW
7	52.1402	-1.59982	AKKKKKKKKKKKKKKRRRRRRRRRWWRRWR
7	456.899	-4.00572	KKKKKKKKKKKKKKKKKKWWWPWWWWPYWW
7	137.576	-2.46134	KKKKKKKKKKKKKKKKWWWKKWKWWWPWWW
7	43.0168	0.783355	KKAAKKKKKKKKKKKRRRRRRRRRRRWWRR
7	178.392	-2.75393	KKKKKKKKKKKKKKKKWWKKWWKWWPWWWW
7	49.2265	-2.68922	KAKKKAKKKKKKKKKRRRRRRRRRWWWRRR

## Sheet: 3b
Potential of mean force									Contact map (total contacts peptide)			Contact map (full)
x [nm]	mean PMF [kcal/mol]	profile_1	profile_2	profile_3	profile_4	profile_5	profile_6		residue_peptide	total_contacts			pep_1	pep_2	pep_3	pep_4	pep_5	pep_6	pep_7	pep_8	pep_9	pep_10	pep_11	pep_12	pep_13	pep_14	pep_15	pep_16	pep_17	pep_18	pep_19	pep_20	pep_21	pep_22	pep_23	pep_24	pep_25	pep_26	pep_27	pep_28	pep_29	pep_30
12	6.05608	6.41658	6.13023	5.27074	6.11787	6.22736	6.17368		1	21.2017		prot_1	0.0430007	0.033045	0.026585	0.0218538	0.0192945	0.0184328	0.0191514	0.0198614	0.020078	0.0205382	0.0221964	0.0256647	0.0306091	0.0370023	0.0438796	0.0502763	0.0565268	0.060467	0.0624513	0.0632584	0.0623111	0.0617884	0.0601144	0.058792	0.0581313	0.0567527	0.0576487	0.0596482	0.0631599	0.0671033
11.8125	6.07948	6.44773	6.14749	5.25814	6.19944	6.22606	6.198		2	21.3585		prot_2	0.0407741	0.0309609	0.0249528	0.0201363	0.0175261	0.0167707	0.0173559	0.018035	0.017809	0.0183921	0.020072	0.0235203	0.0283495	0.0340486	0.0399213	0.045807	0.0516232	0.0547138	0.056884	0.057873	0.0568626	0.0557449	0.0537979	0.0529267	0.0520131	0.0506909	0.0516611	0.0529345	0.056828	0.0613445
11.625	6.06881	6.4262	6.12451	5.25051	6.13782	6.24015	6.23371		3	21.8151		prot_3	0.0386474	0.0291368	0.0235557	0.0186812	0.0160179	0.0152934	0.0161834	0.0173196	0.0171578	0.0174972	0.0192627	0.0226415	0.0274005	0.0332539	0.0392753	0.0452051	0.0505355	0.0540405	0.0559022	0.0559393	0.055205	0.0536042	0.0518279	0.051151	0.0504694	0.0498009	0.0507748	0.0515927	0.0549579	0.0594934
11.4375	6.06929	6.40345	6.1197	5.26901	6.14777	6.25257	6.22325		4	22.1118		prot_4	0.0403721	0.0311986	0.0257466	0.0204071	0.0175025	0.0168953	0.0179063	0.0193887	0.0193019	0.0200089	0.0221574	0.0263425	0.031721	0.0378073	0.0442162	0.0509755	0.0563348	0.0604195	0.0624362	0.0620171	0.0614597	0.0598171	0.0576204	0.057065	0.0561912	0.0555089	0.0560367	0.0558997	0.0579742	0.0618083
11.25	6.06779	6.43282	6.11965	5.25246	6.1598	6.25602	6.18599		5	22.3672		prot_5	0.0411902	0.0322643	0.0266265	0.0209108	0.0178649	0.0171655	0.017984	0.0195394	0.0197074	0.0206115	0.022661	0.0268361	0.0329666	0.0396366	0.0472193	0.0542603	0.0594446	0.0631116	0.0651805	0.0644482	0.0634857	0.0614423	0.0593937	0.0591028	0.0582289	0.0570407	0.0565218	0.0562653	0.0580354	0.0620493
11.0625	6.07066	6.437	6.10316	5.26283	6.21983	6.24664	6.15448		6	22.3804		prot_6	0.0423439	0.0331061	0.0268851	0.0212614	0.018114	0.0172938	0.0182111	0.0201491	0.0204359	0.0213958	0.0236304	0.0277405	0.0339831	0.041287	0.0492196	0.0555662	0.0601437	0.0634078	0.0649878	0.0638343	0.0624282	0.0606113	0.0587286	0.0583155	0.0570072	0.0549596	0.0537901	0.0540251	0.0566893	0.0612627
10.875	6.06234	6.44155	6.07837	5.27818	6.19	6.21595	6.17001		7	22.1722		prot_7	0.0429823	0.0339432	0.0273654	0.0217804	0.0187324	0.0178678	0.0183303	0.0199828	0.0204277	0.0216819	0.0241983	0.0279257	0.0335463	0.0405432	0.048029	0.0541065	0.0580893	0.0604844	0.0610195	0.0596244	0.0575785	0.0553788	0.053756	0.0539315	0.0527891	0.0507671	0.0497992	0.0504378	0.0529167	0.0578372
10.6875	6.04727	6.46683	6.05588	5.25528	6.09897	6.23824	6.16842		8	21.9327		prot_8	0.0424933	0.0338732	0.0276498	0.0223595	0.0197501	0.0191013	0.0193918	0.0207732	0.0208955	0.0216752	0.0241098	0.0279866	0.0335755	0.0405882	0.0479042	0.0532214	0.0568851	0.058687	0.0585793	0.0571694	0.0550445	0.0521192	0.0504241	0.0498741	0.0483581	0.0465676	0.0459283	0.0468264	0.0496529	0.054592
10.5	6.04614	6.42871	6.05399	5.24634	6.12573	6.26151	6.16056		9	21.5814		prot_9	0.0430307	0.0348592	0.0294254	0.0240546	0.0214076	0.0208193	0.0210126	0.022129	0.022334	0.0226669	0.0247421	0.0282848	0.0336613	0.0404121	0.0469828	0.0513956	0.0545663	0.0559905	0.0548546	0.0537489	0.0515388	0.0486953	0.0465508	0.0458289	0.0441944	0.043257	0.0428956	0.0435455	0.0465005	0.0510682
10.3125	6.0568	6.41899	6.05059	5.26398	6.15247	6.30744	6.14736		10	21.1894		prot_10	0.0451762	0.0371574	0.0321079	0.0267527	0.0238883	0.0232147	0.0232286	0.0241362	0.0238134	0.0238926	0.0256863	0.0289176	0.0344316	0.0410743	0.0465027	0.049859	0.0517902	0.0523106	0.0510311	0.0496978	0.0479744	0.0451242	0.0428901	0.0412773	0.0392788	0.0389494	0.0390644	0.0400364	0.0435832	0.0474467
10.125	6.04269	6.41225	6.07115	5.26881	6.09029	6.28795	6.12568		11	20.6466		prot_11	0.0474705	0.0396926	0.0354231	0.0305969	0.0276925	0.0262162	0.0252688	0.0255845	0.0248346	0.0247271	0.0263495	0.0295828	0.0346828	0.0402878	0.0444307	0.0466342	0.0477125	0.04753	0.0462088	0.044743	0.0425053	0.0402276	0.0380744	0.0361621	0.0347912	0.0345216	0.0348042	0.0361516	0.0400089	0.0435965
9.9375	6.05217	6.45594	6.04928	5.29992	6.09631	6.25506	6.15653		12	19.8066		prot_12	0.0494714	0.0428069	0.0396357	0.035486	0.0324537	0.0299144	0.027669	0.0268677	0.0252756	0.0249015	0.0262305	0.0292348	0.0335418	0.0377721	0.0403893	0.0416229	0.0418642	0.0409405	0.0395387	0.0380427	0.036215	0.0341018	0.0322791	0.030762	0.0295348	0.0297209	0.0299836	0.0313021	0.0350684	0.0389373
9.75	6.04308	6.45817	6.05607	5.3108	6.08667	6.21212	6.13463		13	18.5209		prot_13	0.0504777	0.0449434	0.0437522	0.041028	0.038522	0.0346183	0.0301457	0.0275021	0.0252388	0.0247265	0.0257687	0.0280446	0.0310607	0.0340618	0.0352269	0.0352605	0.0350662	0.0341732	0.0327077	0.0311749	0.029417	0.02742	0.0259276	0.0248949	0.0241815	0.0247224	0.0251242	0.0268533	0.030246	0.0347229
9.5625	6.0056	6.39785	6.02568	5.25916	6.08781	6.15102	6.11208		14	16.6903		prot_14	0.0509708	0.046581	0.048125	0.0466075	0.0450774	0.0403128	0.0334967	0.0289996	0.0260197	0.0251933	0.0256192	0.0269471	0.0289967	0.030422	0.0306568	0.0302471	0.0296866	0.0290134	0.0277924	0.0260094	0.0245514	0.0225577	0.021291	0.0203471	0.0201048	0.0207406	0.0216728	0.0237092	0.027175	0.0319833
9.375	5.92038	6.3325	5.99645	5.1677	5.91798	6.08218	6.02547		15	14.3536		prot_15	0.0514017	0.0472999	0.0498445	0.0490079	0.0478148	0.042804	0.0353426	0.0300016	0.0264825	0.0253298	0.0251948	0.0260912	0.0274395	0.0282079	0.0283112	0.0276112	0.0268836	0.026012	0.0246503	0.0228213	0.0213953	0.0195452	0.0185617	0.0177848	0.0176415	0.0181843	0.0191797	0.0214602	0.0250559	0.03025
9.1875	5.7031	6.09785	5.77959	4.97963	5.65396	5.86814	5.83944		16	11.7398		prot_16	0.0557688	0.0511614	0.0530598	0.0518691	0.0512004	0.0466423	0.0390934	0.0332974	0.0296382	0.0278489	0.0272616	0.0274731	0.0285347	0.0297656	0.0304426	0.0294776	0.0286717	0.02744	0.0255611	0.023657	0.0225872	0.0205258	0.0191788	0.0183963	0.018064	0.0185411	0.0197964	0.0223373	0.0255512	0.0305593
9	5.34748	5.74641	5.45146	4.59954	5.25597	5.49209	5.53941		17	9.42776		prot_17	0.0618457	0.0553765	0.0552015	0.0534516	0.0522886	0.0482181	0.0414703	0.0365283	0.0331746	0.0313406	0.0311087	0.0319853	0.0331266	0.0346558	0.0354395	0.034561	0.0334396	0.0314964	0.0289592	0.0268894	0.0250382	0.0222357	0.0203898	0.0194602	0.0190878	0.0192227	0.0203414	0.0228996	0.0260681	0.0310803
8.8125	4.92588	5.27347	5.00682	4.20691	4.88172	5.11956	5.06678		18	7.61585		prot_18	0.068718	0.0615173	0.0597186	0.0573913	0.055583	0.0515328	0.0461694	0.0427225	0.0395166	0.0378127	0.0380534	0.0395532	0.0411805	0.0420165	0.042061	0.0411349	0.0387845	0.0358086	0.0329925	0.0305415	0.0279778	0.0250057	0.0227763	0.021482	0.0210436	0.0211655	0.0225956	0.024812	0.0277764	0.0317548
8.625	4.40953	4.65174	4.5033	3.73153	4.40921	4.61809	4.54331		19	6.19672		prot_19	0.0766873	0.0692347	0.0660305	0.0620663	0.0599499	0.0563395	0.0521605	0.0490622	0.0457907	0.0440349	0.0442931	0.0462069	0.0480939	0.0494464	0.0493596	0.0477127	0.043943	0.0400531	0.0366323	0.0333412	0.0301167	0.0271749	0.0248008	0.0232003	0.0226397	0.022747	0.0236551	0.0257901	0.028917	0.0326523
8.4375	3.86436	4.08448	3.96692	3.18579	3.9548	4.03838	3.9558		20	5.14139		prot_20	0.0851384	0.0783748	0.0744955	0.0693741	0.0662819	0.0626868	0.0593668	0.0570322	0.0540251	0.0520713	0.0519749	0.0537751	0.0554302	0.0563347	0.0549871	0.0515777	0.0460835	0.0409337	0.0366718	0.0329217	0.0293462	0.0265664	0.0240382	0.0226753	0.0219359	0.0217419	0.0227604	0.0245336	0.0273523	0.0309903
8.25	3.29049	3.48398	3.37864	2.6279	3.39727	3.47967	3.37544		21	4.33617		prot_21	0.0946582	0.0887824	0.0850025	0.0792224	0.0751526	0.0718363	0.0687002	0.0663778	0.0635732	0.0615697	0.0615859	0.063596	0.0649762	0.064819	0.0607738	0.0544085	0.0469528	0.0404144	0.0354338	0.0316412	0.0285964	0.0259992	0.0234602	0.0223399	0.0213625	0.0205417	0.0211504	0.0225302	0.0249859	0.0282127
8.0625	2.72124	2.85949	2.81814	2.04349	2.89911	2.93493	2.77226		22	3.72876		prot_22	0.1015	0.0970083	0.0944679	0.089356	0.0856357	0.0819656	0.0780506	0.0749448	0.0716853	0.0693793	0.0690689	0.0707031	0.0713988	0.0707066	0.0652167	0.0571344	0.0481413	0.0404595	0.0346706	0.0309794	0.0280492	0.0253548	0.0229008	0.0214557	0.0206049	0.0197627	0.0207789	0.0219002	0.0242594	0.0272
7.875	2.13042	2.23945	2.20689	1.47978	2.28959	2.3065	2.26029		23	3.27552		prot_23	0.101138	0.0976452	0.0963975	0.092949	0.0897527	0.0850778	0.0793267	0.0739791	0.0692573	0.0663217	0.0652227	0.0653733	0.0653664	0.0648603	0.0605479	0.0541961	0.0463307	0.0390165	0.0335846	0.0304626	0.0275693	0.0249818	0.0226704	0.0214466	0.0202763	0.0194975	0.020653	0.0221328	0.0243434	0.0272007
7.6875	1.58067	1.72642	1.60608	0.94774	1.75065	1.7805	1.67266		24	2.94882		prot_24	0.100263	0.0967739	0.0965957	0.0940208	0.0919984	0.0873754	0.0797479	0.072577	0.0664852	0.0624495	0.0599818	0.0594793	0.0593238	0.0594767	0.0567332	0.0522849	0.0461424	0.0401627	0.0351653	0.0315968	0.028371	0.0254203	0.0233763	0.0222417	0.0210059	0.020276	0.0208831	0.022144	0.0245867	0.0272379
7.5	0.992409	1.13311	1.00568	0.356305	1.16275	1.22533	1.07128		25	2.73323		prot_25	0.0977079	0.0942816	0.0964144	0.0957762	0.0942906	0.088785	0.0779145	0.0681358	0.0604533	0.0555891	0.0530942	0.0526897	0.0527375	0.0530725	0.0515791	0.048109	0.0434797	0.037994	0.0332355	0.0295887	0.0259824	0.0230302	0.021142	0.020286	0.0192247	0.0188903	0.0190851	0.0202986	0.0231602	0.0265644
7.3125	0.448749	0.54278	0.459265	-0.10422	0.605958	0.672794	0.515917		26	2.62023		prot_26	0.0969576	0.0939085	0.0974932	0.0981205	0.0978906	0.0910363	0.0773	0.0660955	0.0579077	0.0527403	0.0506186	0.0503209	0.0505605	0.050592	0.0492804	0.0465219	0.0427205	0.0373121	0.0326506	0.0289667	0.0253032	0.0226073	0.0206017	0.0196503	0.0188198	0.0183547	0.0184335	0.0196908	0.0227958	0.02654
7.125	-0.06299	0.0205373	-0.0794174	-0.628998	0.132303	0.176372	0.00126375		27	2.59131		prot_27	0.103272	0.100685	0.103124	0.103887	0.101665	0.0940165	0.0822222	0.0729072	0.0658256	0.0610853	0.0595024	0.0593135	0.0592543	0.0583776	0.0557774	0.051246	0.0462682	0.0400751	0.0346912	0.030583	0.0265665	0.0236028	0.0216222	0.0201345	0.0190546	0.0190264	0.0193014	0.0205003	0.0229821	0.026451
6.9375	-0.550543	-0.476311	-0.561102	-1.0653	-0.393769	-0.318231	-0.488551		28	2.68241		prot_28	0.113055	0.110793	0.111894	0.111167	0.1074	0.0999797	0.091296	0.0847694	0.0792309	0.0753638	0.0739709	0.0739803	0.0734915	0.0710945	0.0666758	0.0595441	0.0523664	0.0451626	0.0389721	0.0339116	0.0290196	0.0258888	0.0234435	0.0219744	0.0208473	0.0206434	0.0207954	0.0218417	0.0237589	0.0267204
6.75	-0.994389	-0.932891	-1.01572	-1.52558	-0.851268	-0.717814	-0.923066		29	2.92187		prot_29	0.124346	0.122449	0.122521	0.120798	0.116489	0.109615	0.103201	0.0985438	0.094311	0.0913057	0.0897169	0.089393	0.0879173	0.0841351	0.0773241	0.0668336	0.0569162	0.0484007	0.0405003	0.0349588	0.0302021	0.0268285	0.0241619	0.0224902	0.0212052	0.020779	0.0211098	0.0217382	0.023426	0.0264484
6.5625	-1.40372	-1.33772	-1.41405	-1.89428	-1.26583	-1.15251	-1.35791		30	3.28411		prot_30	0.137294	0.135312	0.13308	0.128631	0.123313	0.118407	0.114699	0.111781	0.108598	0.107497	0.106915	0.106246	0.103561	0.0980147	0.0887513	0.075218	0.0629412	0.0525295	0.0435263	0.03762	0.0324538	0.0287174	0.0253982	0.0234681	0.0217277	0.0214542	0.0220353	0.0224054	0.0239948	0.0270132
6.375	-1.77661	-1.71306	-1.78131	-2.24142	-1.6398	-1.54044	-1.74361					prot_31	0.137895	0.136699	0.134933	0.130513	0.125741	0.122215	0.118977	0.115846	0.112057	0.109883	0.109657	0.109344	0.107741	0.102008	0.092449	0.0793023	0.0670288	0.05599	0.046645	0.0401509	0.0352809	0.0310833	0.0273125	0.025116	0.0231822	0.0222339	0.0222339	0.0226005	0.0242811	0.0273649
6.1875	-2.11118	-2.10167	-2.09221	-2.57251	-1.96513	-1.86987	-2.06572					prot_32	0.140715	0.139024	0.136723	0.132676	0.128603	0.125872	0.123052	0.119823	0.115322	0.111743	0.111371	0.111239	0.110904	0.106561	0.0979348	0.0860443	0.0741937	0.0630202	0.0529713	0.0454308	0.0396402	0.0345357	0.0302146	0.0274022	0.0249402	0.0238715	0.023344	0.0238118	0.0252994	0.0278563
6	-2.36079	-2.37589	-2.34138	-2.78951	-2.21491	-2.12105	-2.32198					prot_33	0.147545	0.145406	0.142007	0.137734	0.133713	0.131166	0.128903	0.126148	0.121652	0.118405	0.1174	0.116023	0.114969	0.110918	0.10289	0.0915498	0.0802112	0.0690173	0.0582179	0.0495379	0.042923	0.0372235	0.0323628	0.0291058	0.0265689	0.0251088	0.0246377	0.0253104	0.026785	0.0288416
5.8125	-2.53247	-2.545	-2.51237	-2.96835	-2.37613	-2.27448	-2.51846					prot_34	0.154591	0.155195	0.153572	0.148726	0.14591	0.143629	0.140437	0.137927	0.133524	0.130215	0.128246	0.125177	0.121867	0.116146	0.107178	0.0947842	0.0813886	0.0693896	0.0579797	0.0489368	0.0418832	0.0363004	0.0317468	0.028332	0.0255986	0.0240244	0.0235544	0.0243168	0.0253442	0.0270035
5.625	-2.64709	-2.62081	-2.64259	-3.06139	-2.46569	-2.43293	-2.65911					prot_35	0.157276	0.16092	0.163579	0.162828	0.160498	0.157581	0.152225	0.147472	0.140069	0.13461	0.130845	0.125582	0.120834	0.112969	0.101256	0.0864469	0.0717237	0.0593862	0.0489124	0.0410857	0.035626	0.0307965	0.026734	0.0239572	0.0215299	0.0203094	0.0203941	0.0210977	0.0222913	0.0241817
5.4375	-2.72373	-2.70937	-2.69905	-3.06972	-2.56576	-2.53584	-2.76264					prot_36	0.156586	0.163658	0.170484	0.173597	0.172422	0.168715	0.160072	0.150838	0.140539	0.133233	0.128308	0.121496	0.114097	0.103899	0.0902271	0.0742952	0.0596513	0.0480158	0.0395996	0.033313	0.0288402	0.0250304	0.0215876	0.0194454	0.0177477	0.0167249	0.0169807	0.0177395	0.0189597	0.0209453
5.25	-2.76565	-2.75199	-2.70013	-3.07488	-2.63584	-2.58801	-2.84307					prot_37	0.143191	0.152315	0.164221	0.171338	0.172646	0.165161	0.147916	0.13099	0.117275	0.108697	0.102835	0.0964629	0.0897648	0.0803548	0.0692568	0.0572281	0.0467382	0.0385658	0.0318053	0.0268166	0.0230146	0.0196396	0.0169859	0.0152663	0.0138636	0.0133694	0.0137013	0.0148015	0.0165397	0.0185902
5.0625	-2.75438	-2.63607	-2.72376	-3.05528	-2.61724	-2.64404	-2.8499					prot_38	0.133773	0.14173	0.156392	0.164507	0.168523	0.158994	0.136289	0.115654	0.100653	0.0915755	0.0847047	0.078555	0.0728845	0.065307	0.0572139	0.0486113	0.0408534	0.0343971	0.0286903	0.024302	0.0204997	0.0177154	0.0153926	0.0138467	0.0128556	0.0127133	0.0131035	0.0139988	0.0161894	0.0185021
4.875	-2.71466	-2.5855	-2.66238	-2.98936	-2.60468	-2.67588	-2.77017					prot_39	0.138465	0.146034	0.157947	0.165119	0.166718	0.158736	0.138733	0.118982	0.103485	0.0934215	0.0859383	0.0792259	0.0720227	0.0643476	0.0566944	0.0487463	0.0407904	0.0337459	0.0281099	0.0240106	0.0203907	0.0176571	0.015238	0.0134058	0.0125906	0.0123233	0.0127448	0.0135508	0.0157906	0.0183733
4.6875	-2.63533	-2.5431	-2.57679	-2.89136	-2.49564	-2.60365	-2.70143					prot_40	0.144084	0.150341	0.1592	0.164059	0.165554	0.160752	0.145901	0.129787	0.115092	0.104238	0.0954126	0.0862553	0.0775053	0.068964	0.0599424	0.05106	0.0424794	0.034932	0.0284972	0.0245128	0.0208018	0.0177014	0.0154999	0.0136079	0.0128588	0.0125746	0.0128945	0.0139208	0.0163464	0.0188856
4.5	-2.53851	-2.47767	-2.48144	-2.78078	-2.44453	-2.48871	-2.55795					prot_41	0.150169	0.155369	0.162873	0.165606	0.167098	0.163848	0.153196	0.140088	0.126569	0.11481	0.104774	0.0943849	0.0842362	0.0737121	0.0622642	0.0511452	0.0416584	0.0335873	0.0271841	0.0229509	0.019264	0.0164656	0.0144112	0.0127722	0.0121023	0.0120174	0.0121753	0.0135576	0.0161428	0.0186006
4.3125	-2.38499	-2.31028	-2.29541	-2.62085	-2.31666	-2.34582	-2.42093					prot_42	0.153358	0.159364	0.166942	0.169796	0.170782	0.167857	0.158577	0.14601	0.131555	0.119115	0.109122	0.0982882	0.0872831	0.0757047	0.0621785	0.0493105	0.0389609	0.0307226	0.0244285	0.0206736	0.017326	0.0148717	0.0133259	0.012193	0.0115893	0.0114424	0.0117553	0.0131206	0.0155353	0.0179801
4.125	-2.23338	-2.11221	-2.13692	-2.47672	-2.17208	-2.20242	-2.29995					prot_43	0.146922	0.152371	0.161503	0.167432	0.169785	0.165031	0.151734	0.13541	0.119559	0.107145	0.0977647	0.087969	0.0785435	0.0681826	0.0564088	0.0456574	0.0365686	0.0288198	0.0232097	0.0194827	0.0162876	0.0141191	0.0128292	0.0119093	0.0112341	0.0112365	0.0115185	0.0130914	0.0153984	0.0183171
3.9375	-2.04471	-1.96777	-1.95303	-2.30154	-1.93287	-2.00509	-2.10797					prot_44	0.139071	0.144946	0.156009	0.163766	0.167337	0.160016	0.141856	0.122375	0.104523	0.0921307	0.08274	0.0745004	0.0668296	0.0583841	0.049355	0.0412402	0.0338928	0.0271789	0.0220943	0.0187997	0.0157706	0.0136657	0.012271	0.0113795	0.0108195	0.0109784	0.011243	0.0130056	0.0154701	0.0183732
3.75	-1.84316	-1.78653	-1.74516	-2.04723	-1.76058	-1.82479	-1.89469					prot_45	0.133375	0.1371	0.149044	0.156759	0.161722	0.153168	0.131728	0.110748	0.0935206	0.0830283	0.0747527	0.0674134	0.0606793	0.0533617	0.0463978	0.039753	0.0333764	0.0272148	0.0222495	0.0190515	0.0160127	0.0140009	0.0125758	0.0115575	0.0111347	0.0114757	0.0119261	0.0135799	0.0160009	0.0184912
3.5625	-1.63193	-1.60228	-1.56305	-1.76503	-1.56175	-1.60975	-1.68975					prot_46	0.138102	0.142282	0.151611	0.157908	0.160621	0.153819	0.136319	0.117891	0.102194	0.091769	0.0834058	0.0752169	0.0670692	0.058237	0.049946	0.0423343	0.0352423	0.0287489	0.0235176	0.0197843	0.016331	0.0142685	0.0126549	0.0117812	0.0112625	0.0117463	0.0121276	0.0134794	0.0158626	0.0181917
3.375	-1.42759	-1.3692	-1.31145	-1.61063	-1.3701	-1.4285	-1.47567					prot_47	0.14526	0.149716	0.157164	0.160043	0.15965	0.154145	0.141197	0.127268	0.114001	0.103903	0.0961809	0.0878015	0.0784558	0.0674543	0.0566811	0.0462441	0.0375772	0.0304101	0.0251073	0.0208493	0.0174357	0.0152876	0.0135162	0.0125918	0.0117767	0.0120434	0.0125769	0.0139643	0.0162681	0.0188431
3.1875	-1.2208	-1.20574	-1.08353	-1.40026	-1.12462	-1.24139	-1.26925					prot_48	0.150144	0.15335	0.159384	0.160176	0.157159	0.152292	0.142801	0.132564	0.121366	0.112646	0.105189	0.0975205	0.0879536	0.0762732	0.0636291	0.0506688	0.0400847	0.0319089	0.026346	0.0222934	0.0190455	0.0167573	0.0152046	0.0138404	0.0127383	0.0127873	0.0131737	0.0144249	0.0167119	0.0194909
3	-0.98728	-0.963144	-0.832562	-1.16485	-0.859801	-1.02494	-1.07838					prot_49	0.143745	0.14654	0.152583	0.152865	0.149643	0.143465	0.132952	0.122993	0.112225	0.104343	0.0966804	0.0902093	0.0827992	0.073788	0.0633329	0.0515776	0.0413992	0.0330423	0.027227	0.0228465	0.0199732	0.017881	0.0161471	0.0145606	0.0135718	0.012986	0.0134029	0.0145334	0.0167879	0.0197743
2.8125	-0.79917	-0.749965	-0.633868	-0.998244	-0.649008	-0.870591	-0.893345					prot_50	0.138062	0.139596	0.144915	0.145136	0.142076	0.13556	0.124669	0.114087	0.103466	0.0953232	0.0889304	0.0831697	0.0770897	0.0696991	0.0609641	0.0517961	0.0426701	0.0348428	0.0290853	0.0246948	0.021492	0.0192181	0.0170166	0.0149849	0.0139996	0.0133442	0.0135225	0.0146217	0.0168172	0.0200818
2.625	-0.650029	-0.608952	-0.490284	-0.826522	-0.484651	-0.736176	-0.753591					prot_51	0.129968	0.129887	0.136309	0.138008	0.137553	0.129791	0.115858	0.103059	0.0920855	0.084534	0.0790886	0.0731642	0.0683176	0.0627687	0.0561481	0.0491548	0.0416428	0.0345187	0.028959	0.0247719	0.0210372	0.0188312	0.016807	0.014703	0.0136761	0.0130021	0.0135491	0.0148616	0.0167595	0.0201216
2.4375	-0.538302	-0.497762	-0.318229	-0.735808	-0.376656	-0.653171	-0.648188					prot_52	0.124199	0.123394	0.13171	0.134649	0.136491	0.129265	0.113825	0.0999	0.088381	0.0811861	0.076253	0.0702883	0.0659006	0.0610803	0.0552376	0.0493796	0.0428365	0.0362757	0.0306934	0.0263473	0.0222288	0.019634	0.0177082	0.0157494	0.0144406	0.013465	0.0138537	0.0152187	0.017079	0.0204895
2.25	-0.392245	-0.389682	-0.222802	-0.428251	-0.27161	-0.520911	-0.520213					prot_53	0.129228	0.128573	0.135399	0.137863	0.138716	0.1328	0.120908	0.109408	0.0996322	0.0932795	0.0890727	0.0837177	0.079368	0.0735644	0.0664015	0.0587126	0.0507886	0.0427164	0.0357369	0.0304216	0.0257288	0.0222422	0.0194378	0.0172225	0.0156897	0.0147342	0.0146241	0.0158326	0.0178832	0.0213444
2.0625	-0.304979	-0.332427	-0.141421	-0.286159	-0.1772	-0.482923	-0.409746					prot_54	0.140268	0.139213	0.143206	0.144771	0.145316	0.1415	0.134179	0.127377	0.119287	0.114244	0.110764	0.105606	0.100852	0.0936814	0.0839476	0.0727365	0.0621759	0.0521832	0.0433151	0.036586	0.0307824	0.0261897	0.0226588	0.0202494	0.0184778	0.0175488	0.0171597	0.0177579	0.0194064	0.0227889
1.875	-0.221449	-0.260042	-0.0469165	-0.208105	-0.0950561	-0.397285	-0.321288					prot_55	0.152759	0.1519	0.154366	0.155459	0.155741	0.153518	0.150467	0.147667	0.142109	0.137942	0.134261	0.130223	0.125504	0.116342	0.102798	0.087028	0.0717143	0.0586248	0.0478561	0.0399345	0.033056	0.0280027	0.0241279	0.0218177	0.0202578	0.0190381	0.0184144	0.0186654	0.0200196	0.0229302
1.6875	-0.145441	-0.216505	0.00638926	0.0340833	-0.00547493	-0.367248	-0.32389					prot_56	0.16697	0.166165	0.166882	0.167458	0.167905	0.168195	0.169974	0.171191	0.169749	0.16893	0.16668	0.161612	0.154716	0.141228	0.121855	0.0989155	0.0784202	0.0620474	0.0502266	0.0413946	0.0341081	0.0283878	0.0241713	0.0213601	0.0196638	0.0185387	0.0179182	0.0182514	0.019586	0.0221805
1.5	-0.0547736	-0.152945	0.0711165	0.169843	0.0588127	-0.232677	-0.242791					prot_57	0.181593	0.180179	0.178826	0.178272	0.178787	0.182047	0.188886	0.195627	0.198516	0.20009	0.199843	0.195517	0.186639	0.169195	0.144084	0.114243	0.0890209	0.0699349	0.0557463	0.0451853	0.0370381	0.0306457	0.026099	0.0229991	0.0210758	0.0199736	0.019063	0.0191669	0.0200528	0.0224063
1.3125	-0.0319955	-0.170379	0.109204	0.158045	0.11146	-0.212538	-0.187764					prot_58	0.183228	0.18099	0.179094	0.178319	0.179871	0.183593	0.189767	0.196637	0.200073	0.202861	0.203523	0.200437	0.192541	0.176281	0.153421	0.126206	0.101334	0.0808364	0.0646998	0.0524608	0.0425541	0.0352038	0.0295962	0.0257894	0.0232965	0.0217433	0.0209054	0.0206735	0.0218144	0.0239826
1.125	-0.000199216	-0.186527	0.153974	0.336587	0.147923	-0.233597	-0.219555					prot_59	0.184749	0.180298	0.177662	0.176546	0.177956	0.18155	0.188108	0.196018	0.200696	0.204016	0.204345	0.201115	0.194238	0.181631	0.164201	0.142019	0.118633	0.0968111	0.0782079	0.0635078	0.0512491	0.0424421	0.0353186	0.0305402	0.0273493	0.0251282	0.0242723	0.0238949	0.0247422	0.0271361
0.9375	-0.00935727	-0.191621	0.11117	0.259766	0.129145	-0.225094	-0.13951					prot_60	0.189016	0.182283	0.177736	0.175988	0.178531	0.184257	0.193527	0.20299	0.208362	0.212305	0.214282	0.212705	0.207789	0.197526	0.183063	0.162915	0.138604	0.114012	0.0918744	0.0736026	0.058592	0.0477558	0.0399353	0.0346812	0.0313227	0.0289101	0.0271855	0.0267827	0.0273499	0.0295001
0.75	0.0278509	-0.0429272	0.0744885	0.386312	0.0413911	-0.204261	-0.0878979					prot_61	0.203301	0.197734	0.192647	0.191598	0.196213	0.205628	0.220216	0.233542	0.240519	0.245048	0.248998	0.248678	0.243807	0.232324	0.214593	0.190012	0.160276	0.130456	0.104348	0.0828706	0.0653013	0.0529472	0.0439189	0.0378531	0.0338529	0.0309172	0.0290834	0.0286322	0.0286361	0.0301526
0.5625	0.0100983	-0.0449913	0.100001	0.260634	0.0300104	-0.21857	-0.066495					prot_62	0.218564	0.219312	0.216005	0.214144	0.221733	0.23662	0.254109	0.271781	0.285343	0.293993	0.299368	0.300187	0.292416	0.275499	0.249797	0.21569	0.179168	0.143898	0.113857	0.089821	0.0706763	0.0571373	0.0473833	0.0402891	0.0360132	0.0335001	0.0311563	0.0297216	0.0293998	0.0303607
0.375	0.00294153	-0.0626589	0.0782682	0.216137	-0.0119396	-0.18766	-0.0144965					prot_63	0.234419	0.240676	0.241198	0.244921	0.252601	0.268525	0.292344	0.313934	0.333198	0.348585	0.357647	0.356955	0.340793	0.310605	0.266697	0.215177	0.167263	0.127193	0.0981507	0.0760891	0.0597903	0.0481658	0.0399041	0.0339617	0.0302995	0.0276655	0.0255871	0.0245335	0.0247853	0.0265223
0.1875	0.000392121	-0.0532656	0.0203186	0.163122	0.0181451	-0.13035	-0.0156168					prot_64	0.245859	0.259449	0.266415	0.274461	0.283129	0.300678	0.328531	0.354152	0.379406	0.399029	0.408163	0.402641	0.377757	0.334293	0.274781	0.209008	0.154064	0.112876	0.0852575	0.0648756	0.0507561	0.0410959	0.0340564	0.0287129	0.0257792	0.0238251	0.021901	0.0212463	0.0217116	0.0236254
0	0	0	0	0	0	0	0					prot_65	0.24464	0.262874	0.273804	0.285671	0.296242	0.313542	0.338273	0.361636	0.384979	0.402871	0.410866	0.404054	0.377536	0.331507	0.270216	0.202911	0.148284	0.108465	0.081522	0.0624981	0.0494074	0.0404843	0.0336051	0.0280062	0.0247894	0.0227438	0.0207933	0.020256	0.020991	0.0227625
												prot_66	0.245158	0.264967	0.278121	0.291181	0.302826	0.320037	0.343259	0.366276	0.388683	0.405378	0.414505	0.407767	0.381845	0.335503	0.27284	0.203381	0.147514	0.108043	0.0815341	0.0631945	0.0504703	0.0409968	0.0338216	0.0284424	0.024793	0.0220092	0.0199577	0.0192838	0.0197929	0.0217603
												prot_67	0.245855	0.262384	0.273915	0.286234	0.298095	0.314952	0.336913	0.358967	0.381117	0.396878	0.405183	0.399234	0.376743	0.334374	0.276185	0.209327	0.154603	0.115181	0.0877936	0.0690011	0.0549839	0.0442622	0.0365166	0.0304137	0.0264982	0.0235126	0.0209151	0.0202832	0.0210492	0.0225648
												prot_68	0.239696	0.252508	0.26207	0.273681	0.283403	0.296201	0.31394	0.331202	0.349026	0.361891	0.369979	0.365901	0.348564	0.316939	0.271971	0.216671	0.167677	0.130173	0.100296	0.0785666	0.0621691	0.0498846	0.0414489	0.0345951	0.0300603	0.0263437	0.0233581	0.0224313	0.0228143	0.023918
												prot_69	0.231435	0.238067	0.24542	0.255201	0.264701	0.27497	0.28946	0.304361	0.317846	0.327715	0.3339	0.330601	0.31678	0.294934	0.264304	0.22413	0.18404	0.149986	0.118849	0.094239	0.0748511	0.060571	0.050572	0.0423033	0.03629	0.031258	0.0274123	0.0254806	0.0252317	0.0259723
												prot_70	0.229738	0.233972	0.240293	0.246398	0.257053	0.267784	0.279466	0.293965	0.308857	0.319094	0.322543	0.319641	0.308746	0.291056	0.266378	0.233918	0.198286	0.164435	0.131736	0.104888	0.0833524	0.0669245	0.055762	0.0463202	0.0395189	0.0336826	0.0290925	0.0267654	0.0262475	0.0271981
												prot_71	0.227079	0.230205	0.234939	0.243575	0.253614	0.26352	0.274979	0.286895	0.297124	0.304413	0.305512	0.302202	0.292008	0.275658	0.251445	0.21951	0.184272	0.151896	0.120461	0.0962703	0.076677	0.0612687	0.0510979	0.0423261	0.0365394	0.0317221	0.0274958	0.0253478	0.0249875	0.0260892
												prot_72	0.2285	0.231175	0.23709	0.247907	0.258131	0.267537	0.277864	0.289058	0.29832	0.304878	0.305651	0.301959	0.291548	0.272472	0.243573	0.208239	0.169929	0.137073	0.107729	0.08635	0.0693138	0.0557561	0.0458478	0.0373772	0.0317644	0.027662	0.0244104	0.0229486	0.0232514	0.0245327
												prot_73	0.240421	0.247073	0.255393	0.266369	0.27791	0.289907	0.301486	0.312948	0.32498	0.332394	0.33382	0.328464	0.313278	0.286187	0.244664	0.197084	0.152603	0.119216	0.0920817	0.072835	0.0580694	0.0467969	0.0381878	0.0314955	0.0265282	0.0232457	0.0207699	0.0196054	0.0205138	0.0230717
												prot_74	0.252955	0.262179	0.271879	0.284046	0.296192	0.309964	0.324131	0.33825	0.351628	0.360155	0.361182	0.353618	0.334404	0.300128	0.24869	0.191605	0.143226	0.108584	0.0825032	0.0647982	0.051693	0.0415509	0.0341664	0.02827	0.0239	0.0211665	0.0190317	0.0182512	0.0196036	0.0225761
												prot_75	0.255228	0.265395	0.275554	0.288888	0.300031	0.310502	0.321173	0.332552	0.341956	0.34781	0.346624	0.338884	0.320522	0.287348	0.238334	0.185375	0.139006	0.105263	0.0796562	0.0623991	0.0496947	0.0393845	0.0327843	0.0273219	0.0231473	0.0206701	0.0183089	0.0176589	0.0188989	0.0221877
												prot_76	0.254199	0.263722	0.275102	0.289831	0.301182	0.309796	0.316533	0.323148	0.328543	0.331623	0.328238	0.318522	0.300954	0.271895	0.229775	0.183469	0.140664	0.10853	0.0830568	0.064175	0.0511304	0.0408491	0.0340182	0.0278481	0.023773	0.0210447	0.0186072	0.0181053	0.0193001	0.022379
												prot_77	0.254926	0.265068	0.278568	0.296251	0.309394	0.318083	0.324224	0.330281	0.33504	0.337205	0.33347	0.322085	0.301833	0.271433	0.22894	0.183517	0.141609	0.109171	0.0838315	0.0643879	0.0507099	0.0406803	0.0333457	0.0268209	0.0227554	0.0203594	0.0184409	0.0182366	0.019508	0.0221274
												prot_78	0.26608	0.279994	0.295268	0.314598	0.33064	0.342912	0.353819	0.362914	0.367845	0.370016	0.364368	0.349708	0.32523	0.289025	0.240526	0.187104	0.140889	0.106546	0.0804532	0.0611687	0.0474254	0.0378309	0.0306849	0.0246514	0.0209569	0.0188554	0.0174701	0.0174019	0.018371	0.0210592
												prot_79	0.28967	0.309287	0.327705	0.352141	0.373513	0.394118	0.414756	0.431425	0.440911	0.443703	0.433849	0.412781	0.378772	0.329196	0.265405	0.196726	0.141369	0.103002	0.0755485	0.0561128	0.0427593	0.0333066	0.0266784	0.021568	0.0185136	0.0168751	0.0156636	0.0155226	0.0165532	0.0189432
												prot_80	0.317467	0.343948	0.367117	0.400576	0.428677	0.45843	0.49135	0.518078	0.535924	0.54034	0.525909	0.495029	0.445465	0.377354	0.292634	0.206643	0.141218	0.099565	0.0709702	0.0515457	0.0383164	0.0293632	0.0231271	0.018897	0.01645	0.0152874	0.0142874	0.0140738	0.0151225	0.0173557
												prot_81	0.328507	0.36273	0.393084	0.43363	0.469636	0.503047	0.537281	0.565171	0.584377	0.588099	0.56969	0.532919	0.475092	0.396587	0.304598	0.213908	0.145162	0.100976	0.071062	0.0511733	0.0373438	0.0282421	0.0222604	0.0179912	0.0158627	0.0146973	0.0137281	0.0133433	0.0141054	0.0161249
												prot_82	0.331945	0.372711	0.408565	0.450946	0.495115	0.535553	0.569101	0.595369	0.617976	0.622062	0.602182	0.561702	0.495705	0.40846	0.311222	0.218471	0.14778	0.101376	0.0702422	0.0502933	0.0367449	0.0278431	0.0220848	0.0179689	0.0157971	0.0146464	0.0135779	0.0133447	0.0139698	0.0157454
												prot_83	0.334274	0.372925	0.406863	0.452132	0.492251	0.528997	0.563663	0.585152	0.602151	0.604343	0.583676	0.542713	0.476252	0.387251	0.29138	0.201708	0.134962	0.0915256	0.0632109	0.0460042	0.0342206	0.0260077	0.0208159	0.0172241	0.0152006	0.0141583	0.0130364	0.01304	0.013877	0.0156068
												prot_84	0.329087	0.371115	0.406657	0.45287	0.491388	0.523535	0.548666	0.560666	0.569761	0.568519	0.546562	0.506588	0.442087	0.356698	0.267033	0.183759	0.12123	0.0813386	0.0558688	0.0402355	0.0304972	0.0237317	0.0193721	0.0163806	0.0142101	0.0131098	0.0120985	0.0120666	0.013043	0.0149445
												prot_85	0.319561	0.35838	0.391271	0.432877	0.466736	0.492276	0.510437	0.520046	0.523707	0.517823	0.496802	0.460783	0.40219	0.327555	0.247247	0.170047	0.11224	0.0756523	0.052628	0.0373905	0.0284611	0.0223618	0.0185128	0.0157782	0.0136492	0.0124452	0.0118292	0.0117487	0.0128567	0.014848
												prot_86	0.310585	0.344748	0.374273	0.410004	0.436074	0.456431	0.473274	0.482327	0.484226	0.476785	0.457519	0.426367	0.374818	0.308099	0.233434	0.16007	0.10518	0.0710117	0.0498284	0.0358704	0.0272888	0.0216889	0.0179438	0.0150166	0.0131928	0.0118854	0.0111622	0.0111044	0.0122784	0.0141816
												prot_87	0.282905	0.310021	0.333797	0.360212	0.377993	0.38961	0.397169	0.399375	0.395958	0.385939	0.369883	0.346453	0.310641	0.263196	0.207355	0.149193	0.102515	0.071457	0.051262	0.0375477	0.0288415	0.0228238	0.0192533	0.0163779	0.014436	0.0130464	0.0122077	0.0119194	0.0129768	0.014908
												prot_88	0.251574	0.269716	0.286641	0.302329	0.312523	0.317658	0.318503	0.316082	0.308265	0.297136	0.284547	0.267437	0.244893	0.215226	0.178339	0.136726	0.100442	0.0734577	0.0543609	0.0405227	0.031498	0.0249947	0.0210969	0.0184023	0.0161132	0.0143662	0.0134917	0.0132582	0.0144151	0.0163752
												prot_89	0.224619	0.233097	0.244424	0.252538	0.25718	0.257754	0.255614	0.251527	0.243234	0.232944	0.221344	0.208365	0.193039	0.174192	0.150165	0.121901	0.0956193	0.0735885	0.0560654	0.0426931	0.0337594	0.0266778	0.0223057	0.0198628	0.0172585	0.0153476	0.0143728	0.0143485	0.0158005	0.0177243
												prot_90	0.206629	0.209308	0.215565	0.218091	0.219513	0.218862	0.216633	0.213837	0.206078	0.196454	0.185767	0.174494	0.162563	0.149412	0.131752	0.11031	0.0881075	0.0695378	0.0543231	0.0421473	0.0335741	0.0267591	0.0223005	0.0194338	0.0174086	0.0160233	0.0151373	0.0152695	0.0168785	0.0186375
												prot_91	0.194698	0.195642	0.198201	0.196445	0.195407	0.194578	0.193903	0.192628	0.186198	0.178414	0.169344	0.159622	0.149349	0.137754	0.12196	0.102442	0.0822228	0.0647653	0.050745	0.0399307	0.0325404	0.0264578	0.0223869	0.0191627	0.0172032	0.016069	0.0153313	0.0156806	0.0177287	0.0197735
												prot_92	0.187481	0.186205	0.185685	0.181824	0.178992	0.178695	0.179823	0.180807	0.175705	0.169518	0.163023	0.153654	0.14325	0.131216	0.11417	0.0936637	0.0737653	0.0579149	0.0452409	0.0359093	0.029647	0.0245262	0.0211572	0.0180068	0.0161994	0.0152668	0.0146041	0.0147643	0.0168656	0.0191984
												prot_93	0.179953	0.177298	0.17376	0.167114	0.16205	0.160998	0.163622	0.166748	0.163938	0.159605	0.154327	0.146097	0.135494	0.122409	0.105599	0.0852096	0.0667599	0.0524538	0.0414198	0.0330257	0.0271569	0.0228983	0.019902	0.0171867	0.015496	0.014977	0.0144824	0.0143506	0.0160282	0.0182789
												prot_94	0.159839	0.152639	0.145761	0.138023	0.132224	0.12982	0.130787	0.133102	0.130369	0.126375	0.122009	0.116235	0.108757	0.0996568	0.0877109	0.0733884	0.059103	0.0476096	0.0387298	0.0320662	0.0261813	0.0218004	0.0187963	0.0162577	0.0150069	0.0147585	0.0142503	0.0143873	0.0161752	0.0183348
												prot_95	0.138105	0.125795	0.117129	0.109472	0.104807	0.102977	0.102729	0.103187	0.0999141	0.0949467	0.0908131	0.0869651	0.0828045	0.0784939	0.0714595	0.0626225	0.0527419	0.0440912	0.0363583	0.0303887	0.025445	0.0215736	0.0186961	0.0162265	0.0150471	0.0147427	0.0144394	0.0149552	0.0170622	0.0193511
												prot_96	0.121382	0.105313	0.095951	0.0881228	0.0842682	0.0824004	0.0812798	0.0800923	0.0766031	0.0718673	0.0681437	0.0653091	0.0624577	0.0603101	0.0562446	0.0511361	0.0449755	0.0382292	0.031831	0.0266674	0.0223904	0.0192514	0.0164828	0.0146585	0.0137541	0.0134975	0.0135752	0.0142383	0.0166617	0.0192654
												prot_97	0.112594	0.0949963	0.0846531	0.0764616	0.0725413	0.0709325	0.0693556	0.068052	0.0645823	0.0598322	0.055972	0.053862	0.0522203	0.0507595	0.0484152	0.0448053	0.0402796	0.0345386	0.0288127	0.0240242	0.0200648	0.0172483	0.0145589	0.013198	0.0130786	0.0131697	0.0136178	0.0143752	0.0166519	0.018887
												prot_98	0.11457	0.0998107	0.0902563	0.0826497	0.0785604	0.0763094	0.0743542	0.0718137	0.0675008	0.0621338	0.0580587	0.0554898	0.0529844	0.0502933	0.047277	0.0432658	0.0385554	0.0328814	0.0272352	0.0221665	0.0184042	0.0160654	0.0138438	0.0127646	0.0126263	0.0129056	0.0134342	0.0145321	0.0165593	0.0187054
												prot_99	0.122265	0.109974	0.101144	0.0933622	0.089	0.0865222	0.0845478	0.0814051	0.0759565	0.0705378	0.0656337	0.0620911	0.0586831	0.0539151	0.0491983	0.0434212	0.0376795	0.0319068	0.0261127	0.0215454	0.0181174	0.0158197	0.0138032	0.0125399	0.0122095	0.0123382	0.0129678	0.0141372	0.0161533	0.0183054
												prot_100	0.130987	0.121603	0.114212	0.106184	0.100543	0.0967625	0.0935785	0.0902346	0.0839044	0.0784554	0.0736588	0.0699849	0.0655869	0.0596367	0.0532932	0.0445197	0.0368535	0.0299531	0.0246208	0.0203205	0.0174785	0.0152779	0.0132865	0.0120804	0.0116553	0.0118281	0.0121055	0.0131348	0.0150113	0.0173061
												prot_101	0.136918	0.130244	0.123782	0.115372	0.109712	0.105097	0.10035	0.0950314	0.0883606	0.0830825	0.0787704	0.075118	0.0700446	0.0631552	0.0553001	0.0446345	0.0358929	0.0283078	0.0231603	0.019192	0.016719	0.0145944	0.0129586	0.0120529	0.0115301	0.0115884	0.0117913	0.0126192	0.0142841	0.0167913
												prot_102	0.129183	0.124927	0.12214	0.116871	0.113148	0.106947	0.0983535	0.0901398	0.0821079	0.0763694	0.0714342	0.0674609	0.0630337	0.0568042	0.0499242	0.0412249	0.0335379	0.0270696	0.0226095	0.0190056	0.016081	0.013873	0.0123181	0.0112414	0.0105932	0.0104543	0.0109833	0.0119291	0.0135819	0.0160112
												prot_103	0.118341	0.11492	0.115507	0.112902	0.11101	0.103882	0.0921301	0.0816854	0.0724268	0.0660406	0.0612514	0.0572269	0.0529846	0.0488901	0.0441367	0.0372748	0.0311144	0.0256093	0.0212177	0.0177943	0.0147776	0.0125309	0.0109187	0.0100936	0.00975163	0.00997579	0.0105329	0.0117098	0.013221	0.0152825
												prot_104	0.109757	0.10628	0.10915	0.107246	0.107046	0.0997222	0.0861986	0.0749308	0.0655359	0.0591787	0.054634	0.0504165	0.0464362	0.0432911	0.0397909	0.0343317	0.0292834	0.0245211	0.020715	0.0176626	0.0147176	0.0125931	0.0108336	0.00999147	0.00953624	0.00978109	0.0103362	0.0113702	0.0127869	0.0149412
												prot_105	0.112358	0.106818	0.108376	0.106549	0.105115	0.099017	0.0878264	0.0778511	0.0695423	0.0631061	0.0585297	0.0542047	0.050027	0.0461449	0.0419237	0.0355672	0.0301049	0.0249743	0.0212901	0.018355	0.0154108	0.0132561	0.0113015	0.0103832	0.00997495	0.0102396	0.0107458	0.0116482	0.0128701	0.0152218
												prot_106	0.119672	0.113874	0.112887	0.10963	0.106578	0.100898	0.0930416	0.0859853	0.0793703	0.0735749	0.0687578	0.0639112	0.0592172	0.0540017	0.0487867	0.0416064	0.0349283	0.0287067	0.0240586	0.0203361	0.0169917	0.0147515	0.0128042	0.0117451	0.0110379	0.0109165	0.0114623	0.0125436	0.0138593	0.0162302
												prot_107	0.128628	0.124256	0.122118	0.117612	0.11355	0.108221	0.103419	0.0990706	0.0935377	0.0880977	0.0831769	0.0776091	0.0714835	0.0635498	0.0558335	0.0461435	0.0371557	0.029796	0.0243093	0.0199266	0.0167238	0.0146971	0.0125559	0.0114211	0.0108512	0.0106854	0.0112441	0.0123073	0.0137247	0.0158812
												prot_108	0.141439	0.137613	0.13425	0.129316	0.124579	0.120249	0.118818	0.116496	0.111663	0.105952	0.101107	0.0947284	0.0865517	0.0755592	0.0641523	0.0510573	0.0393502	0.03063	0.0241057	0.0194663	0.0161747	0.0143127	0.0121944	0.0109307	0.0106678	0.0103871	0.0106122	0.0116885	0.0132425	0.0155247
												prot_109	0.153841	0.151442	0.147992	0.142317	0.137533	0.133952	0.135026	0.134255	0.130704	0.126074	0.120704	0.112772	0.101707	0.0870177	0.0721618	0.0552741	0.0412506	0.0311903	0.024029	0.0190766	0.0156395	0.013675	0.0117255	0.0105069	0.01039	0.0100948	0.0101386	0.0111195	0.0126887	0.0146221
												prot_110	0.155282	0.152708	0.149518	0.145762	0.141676	0.137574	0.136678	0.134356	0.130705	0.126871	0.121298	0.112722	0.101477	0.0869074	0.0723351	0.0556523	0.041351	0.0316375	0.0247736	0.0197904	0.0161712	0.0141717	0.0124773	0.0111254	0.0106955	0.0105549	0.0103767	0.0111541	0.0126804	0.0141945
												prot_111	0.155036	0.151225	0.148408	0.146249	0.142749	0.138109	0.134867	0.130687	0.126734	0.122873	0.116736	0.107759	0.0972499	0.0845759	0.0711593	0.0564037	0.0432874	0.0337431	0.0266776	0.0211999	0.0174953	0.0152418	0.0132911	0.0117135	0.01114	0.0108277	0.0109062	0.0116224	0.012894	0.013971
												prot_112	0.15633	0.153276	0.151965	0.150926	0.148306	0.143359	0.138807	0.134699	0.130969	0.127176	0.120978	0.110792	0.0988216	0.0852861	0.0710465	0.0563824	0.0432704	0.033621	0.0262043	0.0208215	0.0171666	0.0149663	0.012927	0.0115267	0.010668	0.0104968	0.0109454	0.0118765	0.0129517	0.0137614
												prot_113	0.162661	0.162483	0.162538	0.162013	0.159646	0.154867	0.1506	0.147803	0.14449	0.139647	0.133207	0.12209	0.107878	0.0922092	0.0750983	0.0573034	0.0420271	0.0314817	0.0234768	0.0183874	0.0153142	0.0135717	0.0119966	0.0107865	0.00990415	0.00961345	0.0100315	0.0108256	0.0119613	0.0128492
												prot_114	0.173245	0.175151	0.175071	0.17226	0.168966	0.16579	0.165028	0.165199	0.163127	0.158664	0.151008	0.137144	0.119519	0.0998635	0.0778226	0.0556896	0.0388988	0.0282973	0.020335	0.0155661	0.0127216	0.0112592	0.0102622	0.00963753	0.00875136	0.00859121	0.00891172	0.00960459	0.0104772	0.0118238
												prot_115	0.180496	0.183559	0.182032	0.17722	0.172409	0.171444	0.174838	0.177598	0.175826	0.169985	0.160239	0.145535	0.126081	0.103355	0.077313	0.0518719	0.0342161	0.0237737	0.016746	0.0126804	0.0106231	0.00929662	0.00852958	0.0079712	0.00738558	0.00754476	0.00779821	0.0086804	0.00943541	0.0107776
												prot_116	0.169898	0.171171	0.169445	0.163812	0.159087	0.158353	0.161067	0.162755	0.160673	0.153988	0.145084	0.132618	0.115606	0.0950631	0.0709093	0.0478743	0.0317599	0.0221062	0.0159031	0.0122191	0.0104577	0.00896399	0.00811702	0.00749588	0.0072499	0.00754513	0.00780285	0.00883974	0.00974628	0.0109773
												prot_117	0.142138	0.1388	0.136605	0.132313	0.129601	0.127657	0.125292	0.122922	0.117986	0.110837	0.103513	0.0952299	0.0842115	0.0709741	0.0557932	0.0407243	0.0290235	0.0212531	0.016095	0.0124905	0.0107253	0.00919672	0.00823781	0.00744765	0.00723054	0.0075673	0.00796191	0.00927909	0.0102948	0.0118155
												prot_118	0.1176	0.110329	0.109466	0.106455	0.105088	0.101797	0.0957617	0.0891562	0.0822051	0.0752725	0.0698435	0.0646663	0.0582987	0.0511348	0.0431629	0.034578	0.0268798	0.0211521	0.016998	0.0136606	0.011693	0.0101408	0.00875105	0.00769655	0.00734076	0.00755089	0.00814953	0.00947503	0.0107201	0.0127323
												prot_119	0.107596	0.101249	0.104465	0.105313	0.106295	0.100207	0.0883281	0.0767887	0.0679661	0.0609191	0.0561036	0.0520535	0.0470663	0.0413143	0.0356483	0.029941	0.0244967	0.019658	0.0162733	0.0129706	0.0110768	0.00938766	0.00814899	0.00715737	0.0068223	0.00697087	0.00757465	0.00885373	0.0102665	0.012616
												prot_120	0.106552	0.102475	0.109512	0.111441	0.11315	0.104754	0.0879717	0.0726472	0.0628325	0.0560586	0.0518539	0.0483143	0.0435937	0.0385641	0.0339897	0.02936	0.0248619	0.0202562	0.0167864	0.0135994	0.0115113	0.00976664	0.0084724	0.00739362	0.00709561	0.00741934	0.00798941	0.00920593	0.0106811	0.0129724
												prot_121	0.112575	0.109395	0.114866	0.11449	0.113862	0.105603	0.0911491	0.0774249	0.0678182	0.0611364	0.0572292	0.0534774	0.048593	0.043216	0.0380363	0.0328363	0.0279999	0.0230682	0.0191021	0.0157276	0.0131659	0.0111528	0.00960433	0.00816734	0.00790948	0.00825284	0.00891011	0.0101163	0.011368	0.013468
												prot_122	0.122771	0.119775	0.121485	0.117627	0.113728	0.106163	0.095801	0.0864126	0.0789347	0.0722485	0.0680199	0.0638388	0.0580065	0.0517378	0.0457276	0.0391232	0.0329772	0.0272395	0.0225642	0.0189463	0.0160773	0.0137263	0.0120259	0.0103257	0.0098416	0.0101138	0.0107072	0.0118274	0.0132735	0.0152155
												prot_123	0.131362	0.128786	0.127864	0.121876	0.115774	0.107889	0.0997468	0.092685	0.087919	0.0832745	0.0795036	0.0748983	0.0685049	0.0605821	0.0524646	0.0435872	0.0355482	0.0294926	0.0241647	0.0201772	0.0171741	0.0146629	0.0126568	0.0110845	0.0106329	0.0108627	0.0113574	0.0127376	0.0143582	0.0163329
												prot_124	0.138899	0.136327	0.132936	0.124499	0.116514	0.109353	0.10346	0.0989194	0.0950579	0.09175	0.0888859	0.0848218	0.0781867	0.0700527	0.0594913	0.0477866	0.0376161	0.0307003	0.024691	0.0208885	0.0176417	0.0151281	0.0133064	0.0119647	0.011277	0.0113872	0.0115184	0.0126746	0.0144572	0.0166866
												prot_125	0.1439	0.13941	0.133899	0.123177	0.113782	0.108086	0.105445	0.10417	0.102121	0.0996377	0.0959618	0.0922775	0.0859511	0.0777832	0.0658897	0.0521254	0.0404214	0.0328778	0.0269028	0.0225186	0.0187885	0.0163153	0.0144572	0.0130881	0.0121346	0.0121638	0.0122931	0.0135544	0.0152848	0.0179529
												prot_126	0.134258	0.128153	0.122326	0.112232	0.104207	0.0989452	0.0959524	0.0944715	0.0916111	0.089452	0.086112	0.0831035	0.0780784	0.0714422	0.0619952	0.0505997	0.0406393	0.033396	0.027954	0.0235663	0.0193446	0.0169675	0.0150499	0.0137148	0.0128041	0.0128752	0.0131449	0.0143033	0.0159774	0.018723
												prot_127	0.124722	0.116503	0.110292	0.101146	0.0942096	0.0891324	0.0848982	0.0827381	0.0791339	0.0769847	0.0750279	0.0731822	0.0700623	0.0652586	0.0581576	0.0494618	0.041332	0.0350913	0.029804	0.0255423	0.0217484	0.019327	0.0173282	0.0159236	0.0146549	0.0146991	0.0150701	0.0161188	0.0176131	0.0200416
												prot_128	0.116603	0.105887	0.0990772	0.090235	0.0839666	0.0793493	0.07516	0.0733124	0.0697501	0.0671213	0.0652699	0.0637799	0.0617596	0.0593584	0.0545396	0.0480294	0.0415646	0.0361699	0.0311358	0.0270449	0.0233716	0.0209337	0.0189751	0.01742	0.0158946	0.0156382	0.0158074	0.0163711	0.0178137	0.0203599
												prot_129	0.113026	0.101207	0.0941366	0.086187	0.0809599	0.0764543	0.0716371	0.0690206	0.0647569	0.0610175	0.0592143	0.0581315	0.0572328	0.0558956	0.052552	0.0471708	0.0414005	0.0364409	0.0311891	0.0271383	0.0236201	0.0212557	0.0194531	0.0181865	0.0167493	0.0163873	0.0166231	0.0169656	0.0183851	0.0208652
												prot_130	0.113848	0.101609	0.0940039	0.0858254	0.0814245	0.0776911	0.0732894	0.0698915	0.0645979	0.0601634	0.0575606	0.0564691	0.0561821	0.0550973	0.0526283	0.0475158	0.0419113	0.0371077	0.0318188	0.027133	0.0234588	0.021271	0.0193357	0.0182728	0.0168741	0.0163327	0.0165894	0.0170711	0.0184878	0.0208763
												prot_131	0.11741	0.106349	0.0989282	0.0904675	0.0854519	0.0814211	0.0778414	0.0748717	0.0698329	0.0647816	0.0616001	0.0595636	0.0585717	0.0567119	0.0537282	0.0476842	0.0411915	0.0357636	0.0300207	0.0250695	0.0219331	0.020189	0.0184128	0.0172402	0.0159359	0.0152444	0.015529	0.0161594	0.0177545	0.0203247
												prot_132	0.123579	0.114954	0.109304	0.101295	0.095407	0.0907769	0.0871615	0.0834894	0.0777113	0.0724699	0.0682285	0.0655549	0.0634164	0.0599541	0.0548924	0.0470971	0.0389929	0.0330451	0.027153	0.0228281	0.0199578	0.0180054	0.016876	0.0157839	0.0144701	0.0140945	0.014334	0.0151166	0.0168165	0.0197566
												prot_133	0.133248	0.127616	0.123464	0.116051	0.110224	0.105371	0.100522	0.0951815	0.0883142	0.0819624	0.076859	0.0729108	0.0690682	0.0633033	0.0556767	0.0458915	0.0364554	0.0294776	0.0237155	0.0197995	0.0173025	0.015622	0.0146731	0.0134657	0.0125118	0.0122163	0.0127063	0.0137826	0.0150688	0.0179053
												prot_134	0.142048	0.139934	0.138398	0.132775	0.127606	0.122034	0.116323	0.109049	0.100714	0.0928776	0.0856076	0.0793539	0.0731602	0.0651012	0.0554296	0.0445923	0.0350143	0.027747	0.0220526	0.0182524	0.015977	0.0143366	0.0129082	0.0116055	0.0107776	0.0108246	0.0114999	0.0130329	0.0144735	0.0172055
												prot_135	0.137781	0.139407	0.142251	0.139694	0.136895	0.129761	0.118345	0.105358	0.094115	0.0843577	0.0761199	0.0691829	0.0631237	0.0562456	0.0482406	0.0400365	0.0325215	0.0262994	0.0212392	0.0175739	0.0149525	0.0131202	0.0117702	0.0103531	0.00979292	0.00968438	0.0104994	0.0120122	0.0133173	0.0162686
												prot_136	0.132184	0.135466	0.142744	0.143724	0.14316	0.134404	0.117689	0.0998516	0.0860981	0.0751556	0.066873	0.0603666	0.0550629	0.0488628	0.0420977	0.0359476	0.030589	0.025367	0.0208697	0.0173591	0.0147409	0.0128889	0.0113675	0.00993621	0.00955655	0.00941077	0.0102856	0.01166	0.013075	0.0158228
												prot_137	0.124642	0.130835	0.144707	0.151695	0.154909	0.143174	0.117588	0.0926134	0.0758594	0.0640879	0.05575	0.0502654	0.0456215	0.0400248	0.0342875	0.029328	0.024805	0.02042	0.0168589	0.0139709	0.0118703	0.0102355	0.00900482	0.00782172	0.00750294	0.00751806	0.00832675	0.00957916	0.011338	0.013823
												prot_138	0.118785	0.128228	0.149036	0.159949	0.167181	0.153424	0.120641	0.0910101	0.0725032	0.0604511	0.0515871	0.0460198	0.0411211	0.0357619	0.0302854	0.0256686	0.0212356	0.0168867	0.0136725	0.0113296	0.0096386	0.00851983	0.00752529	0.00657454	0.00640217	0.00662738	0.00735484	0.00851289	0.0106024	0.0128679
												prot_139	0.126593	0.136804	0.158161	0.17028	0.177091	0.163813	0.132046	0.102474	0.0827605	0.0697827	0.0600578	0.052972	0.0468038	0.0402663	0.0332417	0.0268438	0.0215054	0.0168003	0.013041	0.0107942	0.00912599	0.00797139	0.00718181	0.00645657	0.00627588	0.00665245	0.00750985	0.00848875	0.0105836	0.0127781
												prot_140	0.147322	0.156049	0.170195	0.177153	0.179928	0.16945	0.147546	0.124941	0.106576	0.0928837	0.0815168	0.0719566	0.062934	0.0537571	0.0438821	0.0344203	0.0272195	0.0214006	0.0167514	0.0137262	0.0115189	0.00990433	0.0089153	0.00803529	0.00795453	0.00859156	0.00953805	0.010308	0.0122587	0.014487

## Sheet: 3c
p_int*	B_2*		net_charge	n_arginine	n_aromatic
0.00332559	-0.130668		-1.5	1	2
1.02346	-1.48065		1.5	1	7
0.781933	-1.06258		1	3	5
0.133533	-0.653807		1.5	1	4
0.660425	-0.921458		-1	3	4
0.934678	-0.881934		-2.5	3	5
0.00112575	0.0558799		-1	3	2
0.0464324	-0.577482		2.5	2	3
0.0166218	-0.296037		-1.5	2	2
0.0328603	-0.449647		5	2	4
0.351692	-0.829073		3	4	3
0.519463	-0.790866		-1	1	4
0.00382647	-0.268544		0.5	2	3
0.299114	-0.891951		1	2	6
0.516586	-0.946733		-1.5	2	4
0.190888	-0.961192		-1.5	1	3
0.00237885	0.059126		-2	0	2
0.169977	-0.740992		3	3	4
0.00199541	0.0787971		-2	0	2
0.17977	-0.630517		0	2	2
1.09379	-1.23176		-0.5	1	6
0.710123	-0.456858		-6	1	4
0.00755217	-0.309862		0	0	2
0.0594765	-0.52346		1.5	4	3
0.0252757	-0.243937		-2.5	2	2
0.523334	-0.965577		-0.5	2	4
0.0285884	-0.355012		-0.5	3	2
0.000153557	0.18122		1	1	2
0.385275	-0.644724		-2.5	2	4
0.0762097	-0.599527		5.5	3	4
0.505485	-0.874311		0	1	3
0.00223184	-0.265607		1	1	3
0.0194534	-0.469028		3	3	3
6.47818e-05	0.178437		1.5	0	1
0.00556825	0.056687		-3	0	3
0.0211303	0.262657		-5	2	1
0.222691	-0.691425		2.5	1	3
0.0173686	0.266045		-5.5	0	3
0.441584	-0.835554		0.5	1	6
0.00856899	-0.204005		-2	1	2
0.00502301	-0.311676		1.5	1	2
0.00386726	0.20455		6.5	4	1
0.440868	-0.876392		-1	1	4
0.0746424	-0.628395		1.5	3	3
0.670584	-0.621244		6.5	7	3
0.133305	-0.75467		-2	1	3
0.0649015	-0.394483		6	6	2
0.0475717	-0.495865		5	3	4
0.196906	-0.304818		-4	1	5
0.0186985	0.44949		-8	1	2
0.000138604	0.2319		0	1	0
0.0135271	-0.420193		0.5	1	3
0.0293939	-0.636351		1	2	3
0.0628199	-0.61199		2	2	4
0.474068	-0.857352		-0.5	2	4
0.00555467	-0.1403		-1.5	1	2
0.826011	-0.871094		4	2	4
0.841866	-1.20529		1	2	5
0.00442108	-0.324527		1.5	1	3
0.0551218	-0.500429		-2.5	2	3
0.0255981	-0.359764		4	2	3
0.00989239	-0.442288		3	1	3
0.021519	0.106754		7.5	5	3
1.01348	-1.27028		2.5	3	5
0.236988	-0.963386		1	1	5
1.05684	-1.25303		-0.5	2	5
0.00367891	-0.0769496		-2	2	2
0.0381178	-0.706354		-0.5	2	3
0.00148258	0.361832		-4	2	0
0.0029208	-0.27007		1.5	1	3
0.0049453	-0.23462		1	4	2
0.0474171	-0.598024		3	2	3
0.0180919	-0.381659		-1.5	1	2
0.0287772	-0.349315		3	5	3
5.82396e-05	0.324236		4	1	0
0.404059	-1.12439		0.5	3	3
0.00346812	-0.0977262		4.5	3	3
0.136241	-0.791326		0.5	2	4
0.000296768	0.0729509		2.5	1	1
0.252199	-0.862941		-1	3	4
0.0295691	-0.652722		2	1	3
0.110409	-0.719903		-0.5	2	4
1.22765	-1.54804		-2	1	4
0.0413247	-0.0766367		-4	2	3
1.15176	-1.69188		3.5	2	9
0.000862557	0.108186		1	2	0
0.00146113	0.113567		4.5	2	1
0.0260697	-0.429545		1.5	0	3
0.602595	-1.03098		3	4	4
0.0229183	-0.31565		-2	1	3
0.0119409	-0.220016		-1	1	2
0.0958335	-0.803156		3.5	1	5
0.0889012	-0.456313		-2	0	6
0.00517991	-0.107556		-2	1	1
0.0931807	-0.409818		-3.5	2	4
0.0386446	-0.570024		3	1	5
0.672287	-1.17191		1.5	2	5
0.0603394	-0.296987		-3.5	1	3
0.000671171	0.212781		-3	1	1
0.355944	-0.776972		-0.5	2	4
0.304572	-0.687066		0.5	3	3
0.21107	-0.799678		3	2	5
0.204919	-0.840212		4	2	4
0.0398484	-0.46737		-3	0	3
0.029911	-0.502499		1	1	4
0.0248394	-0.458264		2	2	3
0.0898947	-0.819623		3.5	1	4
0.00792096	-0.138335		-0.5	2	1
0.00898847	-0.095907		-2	2	3
0.00619246	-0.304364		2	1	3
0.285763	-0.893598		-2	1	5
0.590133	-1.15066		3.5	4	5
0.000304733	0.169656		2	2	0
0.0212113	-0.214645		-2	2	2
0.359143	-0.880811		0	3	3
0.613182	-0.82515		-2	0	5
0.124687	-0.726612		2.5	3	4
0.762291	-0.689322		5	5	4
0.065547	-0.465074		1.5	3	2
0.0304206	-0.729626		-0.5	2	3
0.0342047	-0.5171		0.5	0	4
0.0642715	-0.386967		1	3	1
1.10563	-1.37289		2.5	5	6
0.00175031	0.0677319		5	3	3
0.00235841	-0.145698		2.5	2	3
0.0571142	-0.21851		-3.5	2	3
0.000287462	0.172503		2.5	2	1
0.00826026	-0.376491		0	1	3
0.00013709	0.238625		1	3	0
0.00193618	-0.158009		2.5	1	3
0.00194584	-0.0241251		5	2	2
0.0198681	-0.388772		0.5	1	3
1.26327	-1.13078		-4	2	6
0.000660374	0.0425161		0	1	3
0.07606	-0.222429		8	1	5
0.000735461	-0.0550682		2.5	2	2
0.0313497	0.156359		7	6	2
0.539625	-1.45285		0	2	6
0.145195	-0.77963		-0.5	2	4
0.00195542	-0.120601		3	3	2
0.354284	-0.861515		-1.5	2	4
0.506762	-0.724237		0	2	5
0.0139624	-0.276619		-1	3	2
0.000225814	0.194061		3	2	1
0.441096	-0.951302		2	3	4
0.0419392	-0.496956		1	3	2
0.000595881	0.468538		7	5	0
0.0445955	-0.469525		1.5	3	3
0.167551	-0.860386		2	2	5
0.000110687	0.238328		1.5	2	1
0.0135497	-0.14928		3	4	2
0.0154563	-0.324286		0	2	3
0.0623557	-0.319114		-3	0	4
0.263743	-0.587547		2	3	4
0.0175689	-0.158374		-3.5	0	4
0.651733	-1.12947		3.5	4	4
0.565046	-1.78927		2	2	5
0.235328	-0.773613		5.5	2	6
2.56358e-05	0.343304		3	1	1
0.00583157	-0.164466		0.5	2	2
1.00043	-0.278243		-6	1	4
0.0283845	-0.267189		-2	0	4
0.294463	-0.742442		1	2	5
0.0210202	-0.439093		1.5	3	3
0.028988	-0.409682		-0.5	3	2
0.00362354	-0.0349042		-2	0	1
0.444614	-0.876256		0	3	5
0.140151	-0.719268		4.5	3	4
0.658652	-1.08721		3.5	3	4
0.00410565	-0.363502		2.5	0	4
0.0605652	-0.446372		3	5	2
0.000305364	0.3581		-3.5	0	0
0.35411	-1.09698		2	1	6
0.00550757	-0.231449		3	3	3
0.85561	-1.19304		3	3	6
0.0122875	-0.325336		1.5	3	2
0.101966	-0.533981		3.5	5	2
0.000679746	0.0763048		3	2	2
1.15645	-2.03995		1	3	6
8.98474e-05	0.224348		3	2	1
0.000497151	0.110826		1	2	1
0.00483846	0.00507717		-2.5	1	2
0.000372569	0.0355636		1	1	2
0.00344215	-0.208807		1.5	2	2
0.0150953	-0.468341		0	1	3
0.00815526	-0.342973		5	2	4
0.0616776	-0.59499		1	2	3
0.263175	-0.797203		2.5	3	4
0.228838	-0.88679		0	1	4
0.544155	-0.89279		3.5	4	4
0.00120478	-0.0789425		2.5	2	2
0.028866	-0.434563		3.5	4	2
0.00561939	-0.112714		-2	1	2
0.0233496	-0.402994		3.5	5	2
0.00698047	-0.209122		2.5	3	1
0.17288	-0.442809		2	4	3
0.0168621	-0.429771		3	3	2
0.0155824	-0.470454		1	3	3
0.000239847	0.122843		-0.5	1	1
0.0349555	-0.344374		0	2	2
0.000120703	0.232253		2	2	0
0.000222907	0.222398		3.5	3	1
0.299244	-0.698593		-1	1	4
0.337955	-0.72792		-3	1	3
0.000156384	0.271247		4.5	2	0
0.017926	-0.328201		-0.5	2	4
0.139076	-0.205474		-4.5	1	2
0.0919629	-0.836263		0	1	4
0.000614359	0.279766		-3.5	0	1
0.149178	-0.675468		-1.5	2	3
0.00348272	-0.00492982		3	5	1
0.075722	-0.546811		1	3	3
0.0681214	-0.29544		-3	2	3
0.704435	-1.38291		2.5	2	5
0.0002444	0.241396		-1.5	1	1
0.132368	0.130039		-6	1	4
0.234848	-0.699479		5.5	3	3
0.0824731	-0.61738		3	2	4
0.00420027	-0.170716		2.5	2	1
1.22703	-1.98419		-1	3	6
0.521156	-0.909303		1.5	2	4
0.258518	-0.641953		2.5	3	3
1.02591	-0.841664		-5.5	1	5
0.58261	-0.9056		1	2	4
7.55257e-05	0.278947		3.5	1	1
0.166381	-0.441479		-3.5	1	3
0.216606	-0.744913		-0.5	4	3
0.00451098	-0.27371		5	1	3
0.0107125	-0.0692708		-3	0	3
0.04907	-0.54037		0	1	4
0.216461	0.191479		9	7	3
0.000525867	0.257418		-2	1	0
0.0140183	-0.432357		1	2	3
0.0511044	-0.568021		2.5	3	4
0.684082	-0.603309		-3.5	1	4
1.04052	-1.32633		-2	1	7
0.00630189	0.38599		7	5	1
0.00848614	-0.285043		1.5	3	2
0.0134479	-0.341424		0	0	4
0.213165	-0.561091		-2	2	4
0.302427	-0.780855		-1.5	0	4
0.000366278	0.187481		2.5	2	0
0.924346	-1.0608		0	3	6
1.01049	-1.18977		3.5	3	5
0.373393	-0.999599		1	2	5
0.0146168	-0.269855		-1.5	1	3
0.927177	-1.19816		2	2	5
0.01157	-0.139211		-3	2	2
0.00242935	-0.0300914		3	4	1
0.00177639	-0.0203187		-2	1	2
0.163805	-0.755946		0.5	2	4
0.0115931	-0.0594543		-3	1	2
0.423306	-0.711907		0	2	3
0.0092799	-0.0586407		-3	0	2
0.00280689	-0.192124		3	3	2
0.13715	-0.590825		2.5	3	2
0.00121918	0.273478		5.5	4	2
0.926215	-0.861624		-2	1	5
0.0179968	-0.48975		2.5	2	3
0.0296589	-0.476049		0.5	0	4
0.924173	-1.22235		1	1	6
6.01635e-05	0.199008		1.5	0	1
0.0312477	-0.469488		4	0	4
0.00265146	-0.0727794		-1	3	2
0.921387	-1.20922		-1	2	6
0.0101441	0.112715		-4.5	1	2
0.0374416	-0.346844		-2.5	2	3
0.950767	-1.0253		-3	2	7
0.30807	-0.860972		0	2	6
0.000509421	0.132192		0	1	1
0.132206	-0.621319		-0.5	0	5
0.130484	-0.818364		2	2	4
0.0215874	-0.146944		-3	1	2
0.0289712	-0.381837		-2	2	2
0.00875812	-0.413891		2	1	3
0.0107831	-0.338174		-1.5	1	2
0.217206	-0.978802		1	2	4
0.000742435	0.0317428		0	1	1
0.0224721	-0.372305		2.5	4	2
0.021421	-0.34396		-1.5	1	3
0.000123294	0.218423		2	1	0
0.00111939	0.155835		-2	1	2
0.39262	-0.973661		2	1	4
0.0521993	-0.452839		-1.5	1	4
0.0205333	-0.0650185		-4	0	4
0.0256172	-0.563442		2	1	4
0.0359266	-0.359026		-2.5	2	2
0.932211	-1.13046		-1	1	5
0.00905004	-0.376978		1.5	1	4
0.977346	-1.32821		2	3	5
0.0592588	-0.765397		2.5	3	3
0.00286128	0.146806		-3.5	0	2
1.05737	-1.49476		1.5	2	6
0.000603888	0.254663		6.5	2	3
0.209812	-0.803309		3.5	2	4
0.037595	-0.446732		-2	1	3
0.00171044	-0.0643883		-0.5	1	2
0.47365	-1.01721		-1	1	4
0.0907861	-0.46615		-2	2	3
0.0220531	-0.274145		3	3	2
4.88548e-06	1.01512		30	8	0
14.5756	-4.58044		1	0	9
6.89718e-11	1.01393		30	0	0
1.12444	1.00714		-30	0	0
0.0648781	1.015		30	13	0
1.21582	0.496766		-21	0	5
8.67101e-08	1.01214		30	5	0
0.000305242	1.01523		30	10	0
1.1156	0.972785		-28	0	2
1.26828e-09	1.01286		30	2	0
1.28837	-1.96572		-10	0	6
1.18564	0.91275		-25	0	3
1.14828	-1.3637		-18	0	5
1.04318	0.996888		-29	0	1
6.68661	-3.30325		-3	0	8
1.15552	0.71631		-22	0	4
1.10273	0.975527		-28	0	2
1.18115	0.990429		-29	0	1
1.56069	-1.14847		-14	0	6
1.0875	0.58755		-20	0	5
7.42142	-2.52881		-6	0	7
1.22363	0.970215		-27	0	3
9.16156	-3.64339		-2	0	8
1.06126	0.817984		-23	0	3
1.81777	-1.78989		-12	0	6
1.0841	0.874793		-23	0	3
0.106812	0.755865		17	8	4
16.7151	-2.45294		2	0	9
1.2623	0.914811		22	17	0
1.24725	0.688667		-15	2	4
0.436574	0.476988		-9	2	3
1.16533	0.873016		19.5	16	0
1.18091	0.993857		-28	0	0
1.11567	-0.0528155		-10	1	5
1.16454	0.958304		-26	0	2
0.953049	-0.301913		-8	1	4
0.729701	0.756101		-16	0	2
1.03039	0.289301		11.5	9	2
1.06244	0.770284		-18.5	0	5
1.06102	0.666579		-13.5	1	5
1.10394	0.730831		17	14	2
0.253007	0.54745		-11	0	3
1.07592	0.603222		-12.5	0	5
0.979947	0.832964		-19	1	2
0.243339	0.78391		18	10	2
1.09348	0.989065		-28	0	1
1.07509	0.873084		-21	0	3
1.50757	-1.71994		-4.5	1	7
1.08857	0.74548		-15	1	4
1.19787	0.866852		-20	1	2
1.01078	0.771143		16	12	1
1.41872	-1.37848		-0.5	0	7
1.22203	-1.15903		-16	0	6
1.13045	0.921754		-25	0	3
0.685814	0.34603		-8.5	2	3
1.1373	0.785558		-20	0	3
1.14915	0.598696		-15	0	4
0.805001	0.761178		-16.5	0	1
1.40801	-0.587229		-7	0	6
1.12721	0.688483		-17	2	4
0.946718	0.855783		-19	0	2
1.16267	0.821377		-18	1	3
1.22735	0.820621		-21.5	0	3
1.13067	0.697751		-20	0	4
1.1522	0.493959		-10.5	1	4
1.25092	0.44774		-17.5	0	4
1.09603	0.911051		-23	0	3
0.752379	0.728127		-15.5	1	2
1.0179	-0.301769		-6.5	2	4
0.973063	0.458156		-10.5	0	4
1.13303	0.95341		-25	0	1
0.360514	0.38918		-8	0	3
1.07844	0.617261		-13	2	5
1.31691	-1.40413		-2	0	7
1.05772	0.884401		-25	0	3
1.31811	-0.466387		-14.5	1	4
1.16719	0.903572		-24	0	2
1.07969	0.686213		-15.5	1	3
1.13469	0.926554		-24	1	2
1.00884	0.794901		-16.5	0	2
1.09153	0.691213		-15	0	6
1.05969	0.521574		-11	0	4
1.00302	0.873028		-21	1	1
7.49086	-2.07998		-2.5	0	7
1.10006	0.900618		-22	1	0
1.15674	-0.824075		-11.5	0	5
0.92887	0.574467		-12.5	2	1
1.20376	0.700931		-14.5	0	4
1.00328	0.645239		-13	0	4
1.10943	0.413119		-18	0	5
1.23052	0.820804		-17.5	2	3
1.47429	-1.76959		-2	2	7
1.04479	0.89496		-23	0	3
1.06961	0.894883		-22.5	0	2
1.07487	0.962042		-26.5	0	0
1.06812	0.592606		-15	0	3
1.12888	0.857132		-21	0	3
2.59024	-2.7315		3	0	8
1.04089	0.980077		-27	0	1
1.0843	0.93556		-26	0	2
1.15575	1.02293		30	30	0
208.132	-3.40762		17	0	9
57.523	-5.39085		23	4	7
5.2451	-3.74319		26	9	4
2.21947	-0.141081		27	11	3
94.9191	-4.65589		21	2	8
1.11431	0.969547		28	13	2
22.2341	-4.71413		24	6	6
44.9519	-3.52653		22	3	8
2.58068	-2.48688		25	8	5
1.48594	0.700624		26	10	4
1.36219	-2.04637		25	9	4
0.990581	0.900922		27	11	3
178.511	-3.32231		19	0	9
11.0575	-1.55069		25	8	5
1.53248	0.991766		29	15	1
25.9481	-1.706		20	0	10
6.21952	-2.67892		24	6	6
30.9014	-4.01383		22	3	8
4.34496	-3.81596		25	8	5
196.831	-3.3978		18	0	9
24.3633	-3.52945		23	5	7
11.9537	-3.14504		21.5	2	8
4.54817	-1.96744		14	1	8
186.37	-3.36135		17	0	9
1.12422	1.00138		28	27	0
10.4251	-1.78291		8.5	0	8
4.56772	-1.44404		3	0	7
106.256	-3.30031		18	1	9
21.3107	-2.31275		13	0	9
1.85554	0.739283		-15	0	4
2.79772	-1.85694		4	0	9
3.93948	0.66486		23.5	11	3
4.61736	-2.32687		13.5	3	6
337.078	-3.72089		16	0	9
5.14798	-1.67198		7	0	8
1.94128	-2.0659		9.5	2	7
28.5522	-2.63898		15.5	1	8
31.7664	-2.49257		10.5	0	8
2.80609	-1.471		13.5	1	8
98.9861	-4.00797		16.5	1	8
2.01837	-1.32871		3.5	0	7
5.16351	-1.54506		11	0	9
16.7059	-1.80939		15	0	9
2.00417	0.790418		20	11	3
25.3881	0.642543		26	13	2
0.719706	0.0513053		-8	0	5
21.355	-2.81094		6	0	8
0.239712	0.383107		12	6	5
2.0834	0.859193		22	11	2
7.49498	-2.15258		13	1	8
1.09214	0.922331		22	22	0
136.304	-3.13897		14	0	9
0.694084	0.938377		-24	0	0
1.17207	0.522122		-13	0	4
1.03901	-0.822989		7	0	9
93.1222	-3.04738		18.5	0	9
1.77592	0.897852		26.5	11	3
1.04681	-1.51331		11	4	6
1.10653	1.00565		28.5	17	0
1.17114	-1.4993		6.5	2	6
1.27382	-1.60494		7	1	8
30.262	-1.63724		17	0	9
15.2326	-2.37662		12.5	1	7
3.8133	0.979013		27	14	1
19.0046	-2.24072		15	1	8
3.75827	-2.28475		8	1	7
1.74038	-1.16869		11	1	7
0.0451333	0.543038		11.5	6	3
1.18594	0.845096		19	16	1
0.836942	0.767271		16	11	1
1.25728	0.506121		12.5	9	4
0.802781	0.802183		21	12	2
3.88235	-2.33672		8.5	1	6
52.2439	-3.08626		13.5	0	8
6.84822	-1.77765		12	0	8
0.593176	0.415987		-10	0	3
6.633	-2.69117		11	1	8
1.00436	0.499179		10	11	1
1.20281	0.89121		21	16	0
0.998445	0.615982		15.5	10	3
0.786023	0.667353		16.5	11	2
6.11469	-1.36853		11	0	9
0.798407	0.908135		-21.5	1	0
2.20495	0.732992		-16	0	3
7.60246	0.788553		26.5	12	2
27.3652	-2.04308		16	0	10
74.5801	-3.03739		15	0	9
1.06541	0.794271		-16.5	0	3
1.1988	0.563607		-11.5	0	4
1.15227	0.935996		-24	0	2
2.10291	0.704084		-15	0	3
1.02392	0.927889		-23	0	1
2.85384	-1.58222		25	11	3
1.16181	0.929605		-24	1	1
1.00417	0.734271		15.5	13	1
2.84754	-1.59863		10.5	1	7
3.88043	-2.58787		9	2	7
10.611	-2.15114		-2	0	5
0.13325	0.854646		20.5	9	1
7.71723	-2.23778		1	0	6
7.60061	0.557663		17	13	3
2.76575	0.831153		21	11	2
13.413	0.792827		21	13	2
15.0611	-2.45979		16	11	4
35.101	-4.16187		11	0	11
84.4601	-4.81309		10	0	10
13.4455	-2.51782		1	0	6
4.06445	0.702693		16	13	3
10.7809	0.80057		21	13	2
77.563	-4.7438		8	0	10
10.0319	-2.38488		15	11	4
7.88915	0.865991		21	15	1
64.0446	-4.43536		10	0	10
51.4557	-4.16006		10	0	11
11.9896	0.898899		22	15	1
6.00315	0.708431		17	13	3
16.4292	-2.40855		-1	0	6
7.1173	0.617404		17	13	3
78.0053	-4.93353		8	0	10
11.1312	-2.76328		16	11	4
4.63848	-0.177409		16	13	3
27.2045	-4.07706		10	0	11
5.10714	-1.8536		-1	0	6
0.0212131	0.793737		18	9	1
4.95356	0.842237		19	14	2
3.7879	-1.45054		-3	0	5
4.05005	0.836629		20	12	2
2.92581	-1.42343		-3	0	6
5.40537	0.89907		22	15	1
0.00414413	0.627343		12.5	5	2
6.50577	-2.29198		-1.5	0	5
10.6287	0.826089		19	13	3
2.34218	0.796671		18	13	3
3.78817	-1.78219		1.5	0	6
0.407554	0.642614		15	9	3
1.08473	0.780119		18	15	1
6.1998	-1.8079		-2	0	5
2.01461	-2.09761		4.5	3	6
16.33	-4.36894		7	0	10
3.97909	0.826511		19	14	2
2.48426	-0.227718		15.5	11	3
0.0974679	0.470177		-9	0	3
6.50745	0.781103		18	13	2
1.54043	-1.53755		-0.5	0	5
4.534	0.798505		18	12	2
6.25216	0.767737		16.5	13	1
5.97818	0.8094		20	14	2
14.2785	-3.31618		12	2	12
52.1919	-3.07216		11	0	14
59.6117	-3.95364		15	2	12
4.85374	-2.14932		12	2	12
30.1095	-2.68019		23	10	6
55.5903	-3.49481		12	1	13
256.123	-3.47625		16	0	12
88.1692	-2.64725		16	0	11
0.212684	0.99998		29	13	0
14.7685	-2.61711		9	0	12
430.173	-4.59935		15	0	9
355.492	-4.13953		15	0	10
561.746	-4.31518		17	0	10
8.53239	-2.95676		13	2	12
35.7232	-4.37289		16	3	12
10.2441	-2.12602		21	11	5
80.1515	-3.02619		12	0	13
139.254	-3.37021		16	0	11
98.2299	-2.94018		15	0	11
121.795	-2.94333		17	0	11
8.83738	0.939627		25	16	0
293.542	-3.77182		15	0	11
311.749	-3.93291		15	0	10
2.51524	-1.50899		10	1	12
181.795	-4.09663		14.5	0	8
78.6117	-3.23933		9	0	8
1.04927	0.167531		9.5	10	2
7.3938	-2.35367		5	0	8
8.8044	-2.40643		11.5	2	8
6.60926	0.85769		21	15	0
13.0245	-2.13428		12.5	0	9
1.02996	-1.41819		5	1	6
1.15217	0.702472		16	11	2
0.509054	0.40201		10.5	9	2
48.1139	-3.42199		11	1	9
0.485754	0.273422		12	7	4
2.14792	0.932736		24	14	1
2.35187	-1.97552		4.5	1	6
6.61915	-2.1058		1.5	0	7
73.4587	-3.39078		14	0	10
2.37447	0.764153		18	15	0
5.26843	0.927868		24	16	0
0.887323	0.595661		13	9	3
6.82951	-2.48345		5	1	8
13.0826	-2.9341		3.5	0	7
1.14309	0.573598		13.5	12	1
32.665	-3.34237		11	1	8
0.931298	0.660688		13	12	1
1.95491	0.62156		14	13	1
20.9143	0.708044		25	13	2
18.6991	-1.86304		26	12	3
47.4035	-2.1121		18	0	10
38.2456	0.810862		25	13	2
298.157	-4.09945		14	0	9
25.5921	-1.82689		25	12	3
46.068	0.937473		26	13	2
26.9793	-1.72796		26	12	3
70.6633	-2.10151		18	0	10
57.1644	-1.71372		26	12	3
1.06185	1.01428		30	17	0
33.0336	0.731689		26	13	2
410.802	-4.12512		16	0	9
525.755	-4.03395		18	0	10
48.7379	-2.2774		18	0	10
448.387	-4.19159		17	0	9
44.4171	0.87319		26	13	2
36.8453	-1.65867		18	0	10
6.51816	1.01531		30	16	0
79.8405	-2.37049		18	0	10
21.0691	0.932821		26	14	1
75.8299	-2.43347		18	0	10
155.129	-3.36152		19	0	10
24.3769	-1.79998		27	12	3
25.6451	-1.86129		25	12	3
40.2504	0.633837		26	13	3
39.5506	-1.02442		26	13	3
49.021	0.78822		27	14	2
1.08909	1.01757		30	17	0
38.7652	-0.862834		26	13	3
8.53848	0.988563		28	16	0
28.0374	-1.97821		25	12	3
59.9348	-3.53811		25	11	4
67.0143	-2.30035		17	0	10
129.334	-2.83396		18	0	10
41.2789	0.895869		27	14	2
1.58525	1.01735		30	16	0
37.1763	0.560292		26	13	3
184.008	-3.15526		18	0	10
30.8219	0.987832		28	16	0
27.9597	0.920917		27	14	2
239.443	-3.47643		18	0	10
171.582	-2.92289		18	0	10
46.2175	0.847695		27	14	2
649.91	-4.20322		18	0	10
50.3606	-2.64439		26	12	3
55.2398	-2.97059		25	11	4
43.3927	-4.1152		25	11	4
40.6309	-3.36165		25	11	4
40.4636	-1.50607		26	13	3
0.327925	-0.475054		22.5	1	6
5.1577	-1.68492		21.5	3	7
1.0518	0.865823		26	14	2
2.23026	0.856175		27	14	2
48.7629	0.805074		26	13	2
75.6318	-1.97351		26	12	3
41.5019	0.549374		25	12	3
18.821	0.954312		27	15	1
98.6357	-2.56853		19	0	10
37.3866	-2.17087		25	12	3
47.8951	-1.4888		17	0	10
65.6909	-2.21897		18	0	10
148.748	-2.92124		19	0	10
175.143	-2.58022		19	0	10
30.7469	-1.44762		17	0	10
473.756	-3.99371		18	0	10
33.3494	0.784698		26	13	2
66.6841	-2.19397		19	0	10
52.1402	-1.59982		26	12	3
456.899	-4.00572		18	0	10
137.576	-2.46134		19	0	10
43.0168	0.783355		26	13	2
178.392	-2.75393		19	0	10
49.2265	-2.68922		25	12	3

## Sheet: 4a
Peptide 2
Distance	Fluorescence (arb. units)
0	0
0.03009	0.2663
0.06018	0
0.09028	0
0.12037	0
0.15046	0.9306
0.18055	0
0.21064	0
0.24074	0
0.27083	0
0.30092	0
0.33101	0
0.3611	0
0.3912	0
0.42129	0
0.45138	0
0.48147	0
0.51156	0
0.54165	0
0.57175	0
0.60184	0
0.63193	0
0.66202	0
0.69211	0
0.72221	0.1852
0.7523	0.5471
0.78239	0.376
0.81248	1.7188
0.84257	0
0.87267	1.8542
0.90276	3.8576
0.93285	1.6375
0.96294	1.284
0.99303	4.3252
1.02313	7.888
1.05322	9.5692
1.08331	23.4792
1.1134	27.3329
1.14349	37.8776
1.17359	42.6301
1.20368	42.1111
1.23377	50.8542
1.26386	55.3571
1.29395	66.1671
1.32405	65.6973
1.35414	59.5794
1.38423	48.8299
1.41432	63.4449
1.44441	52.037
1.4745	47.8098
1.5046	39.3688
1.53469	38.6894
1.56478	30.2245
1.59487	30.7024
1.62496	29.0625
1.65506	25.8783
1.68515	21.9331
1.71524	13.5566
1.74533	16.8086
1.77542	20.2944
1.80552	7.7269
1.83561	20.1078
1.8657	19.3646
1.89579	17.0964
1.92588	9.4486
1.95598	11.0927
1.98607	9.6024
2.01616	10.6981
2.04625	18.1019
2.07634	13.603
2.10644	8.3273
2.13653	11.0679
2.16662	11.3333
2.19671	8.1931
2.2268	11.7769
2.2569	10.4928
2.28699	8.347
2.31708	7.487
2.34717	14.5179
2.37726	13.3506
2.40736	11.214
2.43745	9.0794
2.46754	14.9414
2.49763	20.0083
2.52772	12.3148
2.55781	11.8349
2.58791	11.4845
2.618	17.2998
2.64809	21.1687
2.67818	21.2907
2.70827	21.3542
2.73837	27.9499
2.76846	24.7659
2.79855	20.8717
2.82864	30.3617
2.85873	37.5039
2.88883	34.5926
2.91892	30.4555
2.94901	43.1152
2.9791	38.9544
3.00919	47.5388
3.03929	51.9136
3.06938	51.4664
3.09947	57.4712
3.12956	69.0926
3.15965	58.081
3.18975	64.3915
3.21984	57.0311
3.24993	49.9583
3.28002	33.8144
3.31011	33.1403
3.34021	19.6574
3.3703	12.3621
3.40039	15.8773
3.43048	12.6823
3.46057	6.2461
3.49066	8.57
3.52076	2.9648
3.55085	3.3456
3.58094	0.0842
3.61103	0.1574
3.64112	0.193
3.67122	0.8619
3.70131	1.1769
3.7314	1.2873
3.76149	0
3.79158	0.3385
3.82168	0
3.85177	0.1646
3.88186	0
3.91195	0
3.94204	0
3.97214	0.463
4.00223	1.8125
4.03232	1.1048
4.06241	1.2773
4.0925	1.4311
4.1226	4.4329
4.15269	3.0671
4.18278	1.6303
4.21287	1.9488
4.24296	0.8236
4.27306	1.6796
4.30315	0.2663
4.33324	6.06e-13

## Sheet: 4b
Peptide 4
Distance	Fluorescence (arb. units)
0	1.6667
0.03009	2.8303
0.06018	3.9056
0.09028	1.9582
0.12037	0.2237
0.15046	0.8268
0.18055	0.7007
0.21064	1.714
0.24074	1.0323
0.27083	2.3474
0.30092	0
0.33101	0.5735
0.3611	1.0274
0.3912	1.7222
0.42129	1.3279
0.45138	0.0931
0.48147	0.6396
0.51156	0
0.54165	0
0.57175	0.1817
0.60184	1.9168
0.63193	0.5868
0.66202	0.0694
0.69211	0.5859
0.72221	1.0722
0.7523	0.0973
0.78239	0.9109
0.81248	2.3067
0.84257	0.1759
0.87267	1.648
0.90276	1.4271
0.93285	3.6541
0.96294	4.815
0.99303	0.9687
1.02313	0.0118
1.05322	3.9701
1.08331	8.8669
1.1134	8.935
1.14349	4.0079
1.17359	8.1319
1.20368	11.72
1.23377	14.8641
1.26386	9.4138
1.29395	15.5768
1.32405	22.8727
1.35414	15.1579
1.38423	24.4712
1.41432	38.4567
1.44441	30.7515
1.4745	38.8712
1.5046	33.6323
1.53469	24.0318
1.56478	45.2143
1.59487	36.0523
1.62496	49.3738
1.65506	63.3775
1.68515	47.6844
1.71524	48.158
1.74533	56.6538
1.77542	50.9801
1.80552	60.2535
1.83561	61.1654
1.8657	54.5875
1.89579	58.3529
1.92588	59.9258
1.95598	58.3215
1.98607	76.3396
2.01616	74.3477
2.04625	61.9508
2.07634	61.3104
2.10644	71.3678
2.13653	71.042
2.16662	63.937
2.19671	61.2618
2.2268	73.6599
2.2569	77.7824
2.28699	71.9678
2.31708	74.2187
2.34717	84.4205
2.37726	71.8156
2.40736	57.7646
2.43745	72.3901
2.46754	67.1858
2.49763	65.1178
2.52772	52.6577
2.55781	63.1153
2.58791	73.5846
2.618	58.6619
2.64809	64.5895
2.67818	56
2.70827	69.0639
2.73837	64.4939
2.76846	81.088
2.79855	84.9684
2.82864	70.2408
2.85873	56.8391
2.88883	60.5477
2.91892	70.8297
2.94901	53.6814
2.9791	71.3905
3.00919	72.051
3.03929	64.4331
3.06938	56.3794
3.09947	60.7636
3.12956	65.4228
3.15965	74.0914
3.18975	67.1206
3.21984	67.9823
3.24993	74.8494
3.28002	67.5672
3.31011	71.4342
3.34021	68.137
3.3703	73.9123
3.40039	57.3288
3.43048	54.4629
3.46057	59.2837
3.49066	57.8738
3.52076	57.6483
3.55085	54.4662
3.58094	67.3815
3.61103	69.3041
3.64112	73.6776
3.67122	58.1854
3.70131	40.7021
3.7314	42.4787
3.76149	73.704
3.79158	48.6567
3.82168	57.5043
3.85177	37.5742
3.88186	34.4029
3.91195	36.3411
3.94204	46.0076
3.97214	41.5137
4.00223	47.0817
4.03232	34.3061
4.06241	28.0672
4.0925	28.4047
4.1226	34.7064
4.15269	24.331
4.18278	19.2175
4.21287	21.7796
4.24296	18.7991
4.27306	15.1404
4.30315	14.1509
4.33324	9.4937
4.36333	13.2692
4.39342	6.1501
4.42351	2.6993
4.45361	9.8514
4.4837	9.0071
4.51379	6.8801
4.54388	0.6977
4.57397	1.4226
4.60407	2.6118
4.63416	1.4382
4.66425	1.7006
4.69434	3.9195
4.72443	7.5527
4.75453	0.8974
4.78462	0.3073
4.81471	0.3555
4.8448	0.101
4.87489	1.0378
4.90499	0.7298
4.93508	0.7379
4.96517	0.2785
4.99526	1.3258
5.02535	2.323
5.05545	5.1361
5.08554	0.9534
5.11563	0.1599
5.14572	0.1435
5.17581	0.5113
5.20591	1.0908
5.236	1.9417
5.26609	2.798
5.29618	8.961
5.32627	3.8667
5.35637	3.44e-23

## Sheet: 4c
Droplet size distribution (um)
- Peptide	+ Peptide 2	+ Peptide 4
9.851	4.075	8.707
6.831	3.483	5.876
5.682	1.944	6.279
4.149	3.415	6.157
8.795	2.376	5.67
8.468	3.516	6.217
8.219	1.449	5.202
5.507	3.032	8.1
4.737	2.16	5.256
3.846	3.247	5.062
4.018	3.374	6.494
5.816	2.336	6.198
7.026	2.138	4.432
3.864	2.224	9.116
5.764	2.16	3.564
5.043	1.741	4.44
7.514	2.415	7.303
3.672	2.449	4.614
4.149	2.122	4.542
2.637	1.62	4.763
6.264	2.271	5.654
3.093	1.781	4.058
3.828	2.493	7.542
6.494	2.271	5.149
5.335	2.247	3.996
4.058	2.055	4.113
6.14	1.677	4.715
7.743	1.69	5.52
8.512	2.163	3.032
7.347	1.441	5.724
5.417	1.624	4.374
8.906	2.127	6.321
4.287	2.734	5.613
5.62	4.465	7.249
3.562	1.846	3.867
4.541	2.187	3.055
5.836	1.781	3.666
5.653	1.5	5.185
4.325	1.573	4.173
4.342	1.188	6.715
3.381	3.211	3.864
4.374	1.846	4.783
6.865	1.527	4.663
6.109	2.203	5.653
4.873	2.465	6.766
4.541	1.677	6.735
3.247	2.184	6.264
6.268	1.573	5.302
5.256	1.606	6.704
6.48	1.914	7.798
2.459	2.152	4.217
4.275	1.112	3.221
5.837	1.249	1.187
3.146	1.559	3.677
5.103	1.498	2.196
1.888	1.182	2.672
4.531	1.186	2.92
2.618	1.317	3.005
6.776	1.198	2.833
3.342	1.112	4.7
2.581	1.57	5.655
2.918	0.944	2.088
4.52	1.156	2.022
5.509	1.334	1.949
3.976	1.341	3.313
4.537	0.654	2.365
2.927	0.878	2.642
4.041	1.04	2.792
4.338	1.1	2.672
6.144	0.864	2.065
5.982	0.931	4.056
1.671	1.068	2.115
7.717	1.044	1.863
2.81	1.221	2.065
4.841	1.206	3.698
6.634	1.335	5.008
4.163	1.777	3.549
2.861	1.375	4.431
2.375	1.345	1.889
2.81	1.027	2.389
4.227	1.515	1.368
6.025	1.019	2.461
2.806	1.08	2.795
2.455	0.77	3.359
2.455	0.844	5.23
4.975	1.367	2.729
2.502	0.688	2.86
4.311	1.579	1.944
3.757	1.481	2.982
4.91	0.873	4.522
3.402	1.51	2.299
2.669	0.937	3.859
2.607	1.165	2.222
5.504	0.973	2.68
3.91	0.973	1.45
3.749	1.232	3.206
4.613	0.827	2.442
4.621	1.198	3.611
2.428	0.999	2.834
1.279	1.031	1.957

## Sheet: 4d
Fluorescence lifetime (ns)
BODIPY			Atto565
- Peptide	+ Peptide 2		- Peptide	+ Peptide 2
2.315	2.329		2.954	2.993
2.289	2.04		3.065	3.16
2.388	2.631
2.359	2.644

## Sheet: 5a
category	hnRNPA1-LCD	LAF-1-RGG	DDX4N
positive	0.0928571	0.142857	0.135593
negative	0.0357143	0.119048	0.152542
aromatic	0.142857	0.0714286	0.0932203
polar	0.3	0.22619	0.292373
aliphatic	0.0642857	0.0892857	0.139831
glycine	0.364286	0.35119	0.186441

## Sheet: 5b
iteration	HV_hnRNPA1-LCD		iteration	HV_LAF-1-RGG		iteration	HV_DDX4N
0	39.2899		0	38.4315		0	39.6142
1	52.0379		1	50.9231		1	47.6308
2	64.7932		2	60.3257		2	47.7954
3	65.0031		3	62.4874		3	48.7709
4	65.5583		4	62.5547		4	52.4192
5	68.2724		5	62.6058		5	53.2088
6	68.7003					6	55.4857
7	69.0607					7	55.8319

## Sheet: 5c
Optimization data									Sequence features
iteration	p_int*	B_2*	sequence						p_int*	B_2*		net_charge	n_aromatic
0	0.00239792	-0.0992319	LHNSPEDACGLVAAQKNVARYAEPLFNQPD						0.00239792	-0.0992319		-1.5	2
0	1.12725	-1.48931	WSCWHRGNTLPPAYWHKKVTDYDDTCYHNW						1.12725	-1.48931		1.5	7
0	0.795686	-1.05675	LCSYRKHDGQKRETYCHNWEEYRICKDWLD						0.795686	-1.05675		1	5
0	0.203445	-0.632344	NHSHQGWCAENVGTNSRVSFCHGDLQKIFY						0.203445	-0.632344		1.5	4
0	0.483001	-0.945971	VNTMERRMDEETCPYRTEQHQISGFPHPFW						0.483001	-0.945971		-1	4
0	0.917067	-0.874282	DHLRTSWDREDYLYDSTTIPLARETVQFSW						0.917067	-0.874282		-2.5	5
0	0.000525049	0.00904698	KTTLRYTAEVRCDGYECPDDLPPIRMIKDI						0.000525049	0.00904698		-1	2
0	0.118598	-0.568081	QSWPPSQMKVGQNDHRPPQCYRLEKASPWI						0.118598	-0.568081		2.5	3
0	0.0115689	-0.280988	NLASCMDTGWTNHAANVEQPSDVRDGCVYR						0.0115689	-0.280988		-1.5	2
0	0.0583011	-0.474521	CDGILKRTCSPYRWHLTPKGHKFHDVHMIF						0.0583011	-0.474521		5	4
0	0.214656	-0.824472	THSYEQISKNRAPQDRKSDVMNQERWAFRH						0.214656	-0.824472		3	3
0	0.204571	-0.776652	DLLDASDAHLWHRTYHHVTAHFLDHFAPME						0.204571	-0.776652		-1	4
0	0.00426135	-0.263958	VGSMNGDWADGLEMFRGKVMPFHESMAKTR						0.00426135	-0.263958		0.5	3
0	0.6343	-0.910495	AYYPAFGPFGVTEDAQQEACSFRRFKKPQQ						0.6343	-0.910495		1	6
0	0.634177	-0.947403	IYTCHEPTDLADAQQLNDARLNWGSPCYRW						0.634177	-0.947403		-1.5	4
0	0.122682	-0.944665	LAQCENLMHDNDFNEKEKPDHAHRWWPACV						0.122682	-0.944665		-1.5	3
0	0.00109408	0.046349	QDKTSIQGSDNGMDQFTDHGHPFCMPENKV						0.00109408	0.046349		-2	2
0	0.17242	-0.743468	GSQYRSDNSEFCCKAWRHEKRQHYSCDNAK						0.17242	-0.743468		3	4
0	0.00163277	0.0212319	AQNGIQDCYCCPEGHTAMKQFPAIHDVLEC						0.00163277	0.0212319		-2	2
0	0.0603251	-0.620475	IAPHLTCPAEWNPNTNRDPRCHHVLNEWDH						0.0603251	-0.620475		0	2
0	1.12078	-1.24926	CWPNMPVQCYRKAMLDHDEWFNTSNASSWW						1.12078	-1.24926		-0.5	6
0	0.6566	-0.442667	DQTGELDYWQEVKPWDSSEISDIDWNRTCN						0.6566	-0.442667		-6	4
0	0.00680399	-0.290874	ETVDGDNYGHTAHLKCHMQMCPTGPWHNPV						0.00680399	-0.290874		0	2
0	0.0193323	-0.517825	SLNKGKFVEDRTRLDEHWKILRYRDQTGEC						0.0193323	-0.517825		1.5	3
0	0.00978107	-0.236941	TVCNVHCEDWDDYAAQNKVETSRQTCRAEC						0.00978107	-0.236941		-2.5	2
0	0.687608	-0.993898	SEMTWDMCGPCSGPNGHEWGRGWGPNQRNF						0.687608	-0.993898		-0.5	4
0	0.00846913	-0.36493	LATSPSCQNREEPFEKQMMQRNGREDHFNT						0.00846913	-0.36493		-0.5	2
0	0.000152601	0.189114	VLEMAADKKRGQGAGGSATGNKPEFKLEFL						0.000152601	0.189114		1	2
0	0.324772	-0.606526	PLRNDGCMPYHEMGTWECRCVEDAVKYENW						0.324772	-0.606526		-2.5	4
0	0.234222	-0.585317	QSFPGWAGVNRKGAHRFKAVNNWRDNTKAQ						0.234222	-0.585317		5.5	4
0	0.440777	-0.895929	EASSKWHIHWPKDLQHSEQPDQHNQDWQVR						0.440777	-0.895929		0	3
0	0.00950373	-0.229255	SVAGQYPTFQNIDKEAAQQKCWLTDRAAMK						0.00950373	-0.229255		1	3
0	0.0194601	-0.455164	EYGTPAECEEWGNKHRIVKEHVRTYTKRSK						0.0194601	-0.455164		3	3
0	0.00017598	0.190872	LQGYDQNVLKQTNATCHQTMGVLEKKKSIE						0.00017598	0.190872		1.5	1
0	0.0116639	0.0104121	MESTGQLDPCIVNGCKFNTLCNVSPYEDIW						0.0116639	0.0104121		-3	3
0	0.00189659	0.278241	VFDVVDDEQCIREQQLCRENPEALHNHELI						0.00189659	0.278241		-5	1
0	0.217286	-0.702123	ANNFDGLCQGQQCNVRIMHHHMKFEHSWHN						0.217286	-0.702123		2.5	3
0	0.00855617	0.270236	NHEDTENLVGMDGFTEWTEKPSETITKCEF						0.00855617	0.270236		-5.5	3
0	0.740998	-0.826407	TDCDRGTWSCHTHQCPFSPFKKDYYTHMYD						0.740998	-0.826407		0.5	6
0	0.00448269	-0.188003	TSVDCQCDLVEQGAHCILPFDGWDKHQSLR						0.00448269	-0.188003		-2	2
0	0.0102377	-0.300474	TQSGVHQDWLNVELRSPMTGVKKGNQAVWS						0.0102377	-0.300474		1.5	2
0	0.00260186	0.245875	TQTLHGELPRNRPKGSKGRLMAHYRNNPHP						0.00260186	0.245875		6.5	1
0	0.720147	-0.869391	PWLQMAENPDKNSWEQGKNAIQPTWRNYEC						0.720147	-0.869391		-1	4
0	0.0679686	-0.636029	MNYTSNGPPWQHARACEYPGIQRLQKERET						0.0679686	-0.636029		1.5	3
0	0.154862	-0.607193	VVRRDHNPILARKFAPDHCYTWRDRRHKDR						0.154862	-0.607193		6.5	3
0	0.187517	-0.772607	VIQTDSPEKQNQACQDTFGLGDNWLWRGQQ						0.187517	-0.772607		-2	3
0	0.027778	-0.451224	MMQIRSSRKGRVQAKPQQRNDFRMVPNWDR						0.027778	-0.451224		6	2
0	0.107033	-0.538273	ITQKRKIEHDNKRCVYAPSRYNMPEFKWPH						0.107033	-0.538273		5	4
0	0.171732	-0.320197	YPGLAQDQKCFIEDTKWGSDEEEYGCGRFI						0.171732	-0.320197		-4	5
0	0.00215864	0.443068	ANRDDVADGSEDIDESPPSEKQCCYDVETF						0.00215864	0.443068		-8	2
0	8.70659e-05	0.233764	IQTDTHTIEAEMVQTSGPTGSHKTVNARQI						8.70659e-05	0.233764		0	0
0	0.027293	-0.434481	NEPMFTDKTPTPCDQACHRNWKMEKSSLWC						0.027293	-0.434481		0.5	3
0	0.0344106	-0.645484	TKQDDNHYRVWDHEKVGANFTPRNTMMDMK						0.0344106	-0.645484		1	3
0	0.192433	-0.600093	WVTSGSSWGQDVQGQSLMQTGTTKRFFGPR						0.192433	-0.600093		2	4
0	0.479291	-0.877927	PMGSLQPYMTRENNFVNPHSAFEQDNMRWQ						0.479291	-0.877927		-0.5	4
0	0.00450414	-0.183131	CSDFPGGTKDTNELNPQESCLCRKQDIHTW						0.00450414	-0.183131		-1.5	2
0	0.752361	-0.866955	EAMHWLHDKIGNKLRTFDGHHNYPQHRVWH						0.752361	-0.866955		4	4
0	1.00215	-1.24725	MDCGCVDHMRNWAFPWKHQLNPRYEVGPCW						1.00215	-1.24725		1	5
0	0.0150676	-0.323151	CMPVYSLPHETIKPMNQTWKDRQMTQPAYT						0.0150676	-0.323151		1.5	3
0	0.0202001	-0.502314	QDCGIMCEDSSCQENTVMGSVRRFDYHAFA						0.0202001	-0.502314		-2.5	3
0	0.0380671	-0.355837	ICIDRKHFNMPRYHHTMEQGCKGHCGDCWK						0.0380671	-0.355837		4	3
0	0.0369332	-0.456814	PAWHADPKSLWRTAAGWGKQDHNQIIKEKS						0.0369332	-0.456814		3	3
0	0.0220159	0.205743	SREGAWKHTSCLRNFPSTTSSPKTRKRYAR						0.0220159	0.205743		7.5	3
0	1.03222	-1.28228	NYGDFHFQRYHEDQNICKKQNRVDHRGCCW						1.03222	-1.28228		2.5	5
0	0.54301	-0.961036	DKVMGKKGSDDHHRGSFPFMWGPQEQWMFM						0.54301	-0.961036		1	5
0	1.06717	-1.25795	YQSDNPRFMQSVEDQWVRYTPHNNHTEWVH						1.06717	-1.25795		-0.5	5
0	0.00211263	-0.0384291	NSAVDMESNNQPFMRLYETMGKDILEPGRT						0.00211263	-0.0384291		-2	2
0	0.0342148	-0.744544	LGDGTADFLRWQEHRFVLPCGDNKKENQAG						0.0342148	-0.744544		-0.5	3
0	0.000200372	0.345025	TMETHERQELCGTMVEPEMDNHVDLKLLRE						0.000200372	0.345025		-4	0
0	0.00737658	-0.280384	NNHCTKATCCEDLYEGRMAKWAKPFSQQLV						0.00737658	-0.280384		1.5	3
0	0.00222021	-0.262629	SMKYVANRTGDGEDRDESVLEQPRKKAGRF						0.00222021	-0.262629		1	2
0	0.0818111	-0.599331	PVPHNENSGQQYKMLANAKYMPHEWRNCRL						0.0818111	-0.599331		3	3
0	0.0100131	-0.370756	AEPSNDTHDQIGPRWAPQTHTPEPNFHCDK						0.0100131	-0.370756		-1.5	2
0	0.0142656	-0.350426	TEKTPEMPKFGAEEARRRQVGREFKPYRSN						0.0142656	-0.350426		3	3
0	0.000110911	0.31103	CNSNHKLGHCNGIKPGTTGCQGTTCQGVPR						0.000110911	0.31103		4	0
0	0.256532	-1.1014	TTITPDPVEGQDWFMRRKWNAQHEPNQKRD						0.256532	-1.1014		0.5	3
0	0.00501587	-0.0479523	DVPCMAFRRKWDKTMPIGHTMFKKDKRQDG						0.00501587	-0.0479523		4.5	3
0	0.14807	-0.79168	PDMMDYLHGSSLMHHGITSCDFRMRWPFAC						0.14807	-0.79168		0.5	4
0	0.000367982	0.10357	TCNSAGKVQHEPQTFDRTHGTCHPIKNSIC						0.000367982	0.10357		2.5	1
0	0.184182	-0.853433	CQECIRKGAGNEEQAYLRDEFAPTRWQFGM						0.184182	-0.853433		-1	4
0	0.0674389	-0.675621	SPCSNNYGMKKWREWDMGSHHNSEVAKNNC						0.0674389	-0.675621		2	3
0	0.230419	-0.725085	GILLKRNHARCEKGIGVADCDDWEYCPMYY						0.230419	-0.725085		-0.5	4
0	1.14059	-1.54981	AEDACPPHTSGETRCDWIHHWWHCSNQEWC						1.14059	-1.54981		-2	4
0	0.0152558	-0.0660196	EGKMCDDERLRAEYDDCQFGSNMWEVPLKV						0.0152558	-0.0660196		-4	3
0	1.13012	-1.70246	YAHWKLWGETRSYWPPFTFKHHYEEPKWMR						1.13012	-1.70246		3.5	9
0	0.000372943	0.11687	QSPPNLDCSQCDPSRRKVDHPLVPTQHPCQ						0.000372943	0.11687		1	0
0	0.0014391	0.0915091	VDNHKNPLGTSALQQINGKVHVHGWRCAIR						0.0014391	0.0915091		4.5	1
0	0.0610389	-0.436995	VWLGESQKKHNWPGTDVGQKTGHDHWKLPE						0.0610389	-0.436995		1.5	3
0	0.539621	-1.05037	ITRNRMDDSSRTTYRQHWNMEHLLKKPWDF						0.539621	-1.05037		3	4
0	0.0407113	-0.304148	MSGEWTTRAAAGAAMGTSWPMPNSWTINDE						0.0407113	-0.304148		-2	3
0	0.00385784	-0.266946	EHLLVGNDIGETHAGRYACDHQPLPTSYHP						0.00385784	-0.266946		-1	2
0	0.389241	-0.782698	GSHGKHPIHYDYPWLKQIRFMPTWMIPNII						0.389241	-0.782698		3.5	5
0	0.352749	-0.425174	ACEATVTSWDFDFQSKKTSVFMPQVYDMAY						0.352749	-0.425174		-2	6
0	0.00272614	-0.130069	PMMQVCDNWPGAHETMMNCQHNLSMEMARE						0.00272614	-0.130069		-2	1
0	0.043376	-0.342919	DPGAGDSFTFPFTKDIGDNEMDRHYMRDIQ						0.043376	-0.342919		-3.5	4
0	0.215005	-0.580617	YNGSCHMAPFFSASGHLMSKKCDSQPRYYM						0.215005	-0.580617		3	5
0	0.978835	-1.16932	FKEVQAGTNTIPTPWYATMHDAWARRNAWQ						0.978835	-1.16932		1.5	5
0	0.041316	-0.31697	FSITEEPVECAQSTWHEVPVWSNDMMARQV						0.041316	-0.31697		-3.5	3
0	0.000286623	0.220695	SGIEQQEPGNTKGYKQMARCENEGELDIDK						0.000286623	0.220695		-3	1
0	0.220957	-0.76758	FDNDLVGEIESNKNGFHRLDNGLHHFARWL						0.220957	-0.76758		-0.5	4
0	0.132658	-0.720742	DYVHSSSPNDDMDIEKYIPVWCRHNPRSRH						0.132658	-0.720742		0.5	3
0	0.523385	-0.787626	PPYMAPNSSADKFPYRFKSCDRHMHVSNQW						0.523385	-0.787626		3	5
0	0.255371	-0.853402	NPFSDNTGNHGSHQTDWFRSRMLCYKHKGH						0.255371	-0.853402		4	4
0	0.0468269	-0.440157	LEKSQVAQTKCCHWKSCNPIYEHWDEEDEC						0.0468269	-0.440157		-3	3
0	0.115579	-0.505849	GFNCRQFGPQICSPLNEFTMCSKQPDKQVW						0.115579	-0.505849		1	4
0	0.042405	-0.46666	MSSRHNDDNKTWLPVMLPADMRIYPKNHQY						0.042405	-0.46666		2	3
0	0.315757	-0.824599	HQKGIGHCGIEIEKGYLGVHQWNWKPYRSN						0.315757	-0.824599		3.5	4
0	0.00175881	-0.177715	EGMCCDHQRCNHRSITPEVNVLHDPNNVCF						0.00175881	-0.177715		-0.5	1
0	0.00539224	-0.0846816	VPKVKDDRDPKTNWSSIDLRKDEPFPESFD						0.00539224	-0.0846816		-2	3
0	0.0134587	-0.330397	LCQWPKPCCDGQENFTKHVDLKRNPKHSDF						0.0134587	-0.330397		2	3
0	0.552096	-0.884977	GPESEDCEPFNMRFMQQCKMYKKWWPEEPI						0.552096	-0.884977		-2	5
0	0.830279	-1.13521	ACKRDNHQMDREPLFWGRYGDTNSKRGWKY						0.830279	-1.13521		3.5	5
0	0.000214858	0.158607	SQMGSEGVCQGNKRTRSVVAEECHNCKSHG						0.000214858	0.158607		2	0
0	0.00632738	-0.187369	SSCPPAGDLWEDDAPRNRDYIIDGPHKIMH						0.00632738	-0.187369		-2	2
0	0.195424	-0.903667	NAGPYCRWRIHDLVQDIDPHITAPVSERWC						0.195424	-0.903667		0	3
0	0.876388	-0.829429	DPVENPIDHVGAQPWPKYDKAGMHYEWSWC						0.876388	-0.829429		-2	5
0	0.137313	-0.722528	TGWGPCKTCQCDPDVLRAVWHKEFPFRRNI						0.137313	-0.722528		2.5	4
0	0.416774	-0.695418	VEDPKYNERRLHAASDTSTRRYRYHHHKFM						0.416774	-0.695418		5	4
0	0.022988	-0.458191	CFECQPGGDANKIGARQHIETERHHIRAWT						0.022988	-0.458191		1.5	2
0	0.0401754	-0.75603	CCLPCFMDRLRWDWMCDALSCNLQGTMHTI						0.0401754	-0.75603		-0.5	3
0	0.135158	-0.52058	CPACLNWSENNLMYGSNKEPGKYGNHWVPC						0.135158	-0.52058		0.5	4
0	0.00863786	-0.386209	PGRQHNRNAAYLQRDDKCSDHIHDSNNHEN						0.00863786	-0.386209		1	1
0	1.02179	-1.38207	SGNCRYTDMRRFPLNDWVAEPRTCYHRTYF						1.02179	-1.38207		2.5	6
0	0.00438682	0.0216766	PAFNRVPEVKYKSPKAKWNPCEIGRNIAVR						0.00438682	0.0216766		5	3
0	0.00428582	-0.170595	FGCGRPDVKLSAHNLCNFRGAGVMPGTTYC						0.00428582	-0.170595		2.5	3
0	0.0219552	-0.214643	DVQTPDTFRLDSQTIHMRDTAEWDMYGMPL						0.0219552	-0.214643		-3.5	3
0	0.000355384	0.134988	GKLMKPNPCPPADQRHFPCGSLTGPGGEPR						0.000355384	0.134988		2.5	1
0	0.00951298	-0.363196	SDTDFISDATMKALPRGNLHYPYQQTPAVH						0.00951298	-0.363196		0	3
0	4.9072e-05	0.247951	SNRTLTGIAPARISGTCGEAAAGGKCCRDD						4.9072e-05	0.247951		1	0
0	0.00597154	-0.19041	GKGTNQWSSCQRGMGVHADLLFCEKQLYKM						0.00597154	-0.19041		2.5	3
0	0.00609185	-0.0506656	NASRTVWAEKAGQPSKRHIKPVMPGQYHQV						0.00609185	-0.0506656		5	2
0	0.0398762	-0.423685	GDHQCGAWDRKLCITDSKGNQSLEPKFAWS						0.0398762	-0.423685		0.5	3
0	1.07857	-1.13306	NYERLECQFEPDEWTLHSREYNSHDGWMWL						1.07857	-1.13306		-4	6
0	0.00104633	0.0234425	LDMSPDYGSSVSDIVPYGLMETKPKRIKFN						0.00104633	0.0234425		0	3
0	0.550635	-0.203256	KMGVKPQFMPHTNQIHWKHFAAQHSKRWKY						0.550635	-0.203256		8	5
0	0.00162294	-0.0480466	SPAQSAPPRSGMVGDYGLRAHWMKSADTTK						0.00162294	-0.0480466		2.5	2
0	0.0109819	0.16287	DVSRREVAQHLPRKQRIRPARKTSCYDKHY						0.0109819	0.16287		7	2
0	0.908486	-1.41835	AMDQCYDAWPGSAMVRGRYWFDMDKGLKTY						0.908486	-1.41835		0	6
0	0.211176	-0.763743	LQQPHYFGQADSYRNERCNGTEKSVLNQEF						0.211176	-0.763743		-0.5	4
0	0.00225739	-0.108693	GVTGEIGHHARPGFYPMKVMQSDKRRMVCD						0.00225739	-0.108693		3	2
0	0.253965	-0.85457	VICHFEDARFPWMPTEENVMITNKDQWRPQ						0.253965	-0.85457		-1.5	4
0	0.383536	-0.720691	TFTHHPKYSDLHETRPHDFEPFASETIRWI						0.383536	-0.720691		0	5
0	0.0053847	-0.302965	SCDDAGAPTQRDELWLPEEKCPKRCRMFGQ						0.0053847	-0.302965		-1	2
0	0.00021022	0.22366	NKCTQRDMSKRIIPIVGASHGKEYQEICHI						0.00021022	0.22366		3	1
0	0.292459	-0.956095	LVGDTFWRVEHVDFHTHPRPCYQNCHRSTP						0.292459	-0.956095		2	4
0	0.0196142	-0.519247	QENMMESQQQQPSFACKRCYQRMRMDIMQQ						0.0196142	-0.519247		1	2
0	0.000216734	0.461154	HLKCGMKSSCGSGASISRPICHRRRAAPER						0.000216734	0.461154		7	0
0	0.0156511	-0.457414	LVGDYTLHEEGSKLSEHFVEGKRHRRGYNP						0.0156511	-0.457414		1.5	3
0	0.299619	-0.86511	AAATEPCLQASVHRFHCTFQRYPTPPAYGY						0.299619	-0.86511		2	5
0	8.57782e-05	0.232749	TKDDLCNNAMMHKAGDLFAKDCDRIMKGRV						8.57782e-05	0.232749		1.5	1
0	0.00418196	-0.160762	VCRPVDEKTVEFSNKRDCYKRQLIHRHDGQ						0.00418196	-0.160762		3	2
0	0.00949459	-0.285173	SEENIPFPSSGHNERGVAPHCNFSVPMFRI						0.00949459	-0.285173		0	3
0	0.116584	-0.33202	VGEYLMNDSQKPDQPLPKMESNWNTEGLYY						0.116584	-0.33202		-3	4
0	0.120264	-0.593116	SPHYDNKFRGHDSRRCCEHYDDCTAKYTIH						0.120264	-0.593116		2	4
0	0.0235559	-0.151071	AAHFNASGCYDMQGCQMEGDEDTGVYFPVK						0.0235559	-0.151071		-3.5	4
0	0.671435	-1.15275	EVGSQNCPFMPRKSRQVYQEVRYPQWQRHT						0.671435	-1.15275		3.5	4
0	0.835801	-1.75918	LNDNQSKNHMNKSDFYYYRRPPGYVNMTEH						0.835801	-1.75918		2	5
0	0.918752	-0.79528	TSMPYKMQVWPPHRSRNYATNWCSKKGPYF						0.918752	-0.79528		5.5	6
0	6.83111e-05	0.296576	TRACKKAPSEAIKLLGDLGLSPWVMTTKSQ						6.83111e-05	0.296576		3	1
0	0.00209998	-0.217863	DFIHMCEDMKCRPSPIHDKCMGEAVQRHFM						0.00209998	-0.217863		0.5	2
0	0.772966	-0.304018	RQSMEGHVTDNWDSAYEHDDCWDEHGFHIE						0.772966	-0.304018		-6	4
0	0.0459161	-0.296733	CNMPFPEEGQFSKGVDDHSHSVYDACSKVW						0.0459161	-0.296733		-2	4
0	0.639729	-0.758961	AYADNYPCYAVDNKGCRSIQANDWNAKRYG						0.639729	-0.758961		1	5
0	0.0215395	-0.435459	SLMTHGNFCGCSTEICNRFQESIRRQESYK						0.0215395	-0.435459		1.5	3
0	0.0123934	-0.376889	LLGHCDYPRCMQRGNEIREIAQMQDDWCKA						0.0123934	-0.376889		-0.5	2
0	0.00155681	-0.0143541	CQHTVHNESLNAVADLTPHAGEGQNPHEVF						0.00155681	-0.0143541		-2	1
0	0.547236	-0.884681	IFDERVLFPWSVLPDRNRESFPMIVKQWNQ						0.547236	-0.884681		0	5
0	0.226571	-0.722314	IGCDGPPCWTMQDIHKLRHHSRRFKYYPPM						0.226571	-0.722314		4.5	4
0	0.76747	-1.07227	DKANQSIPPYRGDCCHSHHPGRWGRGAWYN						0.76747	-1.07227		3.5	4
0	0.0313067	-0.324221	PFGAQPVKQFCSNHFQCKYQEMQKNNMLVI						0.0313067	-0.324221		2.5	4
0	0.0139517	-0.463244	VMGHTLHEYGIDNWCRTSKRQGERCIRSDR						0.0139517	-0.463244		3	2
0	0.000120129	0.355748	SETHPIVECQKAIDPTNIHHVESQSDADIM						0.000120129	0.355748		-3.5	0
0	1.08356	-1.10679	KIKAQCMQDEWYGPWPGKNKVSFPDTLRFW						1.08356	-1.10679		2	6
0	0.00570302	-0.294468	MCMEPVTYDKESRMEQFCNKNIRNRYKKVQ						0.00570302	-0.294468		3	3
0	1.04816	-1.1625	CGVRYFPAWCMEHHETANCMRTKSFRNYPY						1.04816	-1.1625		3	6
0	0.0068837	-0.335903	PRCDTWKSDANSPTMRQTHTETLPGTYSRQ						0.0068837	-0.335903		1.5	2
0	0.031173	-0.55535	KQTGLWDCRQTRNHYSMMNGESTPMEMRRR						0.031173	-0.55535		3.5	2
0	0.000684594	0.0652568	MGRNFDPNHGIKNSTVGEVKHCFLEKRLCL						0.000684594	0.0652568		3	2
0	1.26525	-2.0563	HADQCHKCPRDPSEEDRWFAYRHWHPFPFM						1.26525	-2.0563		1	6
0	0.000159425	0.259784	QGKGRLPSMKGQTEPCCVDNQGRSSGCFSK						0.000159425	0.259784		3	1
0	0.00033797	0.0866189	LAHSSHESKRSSIRESIMKTNGAPMEADYS						0.00033797	0.0866189		1	1
0	0.00353338	0.0214687	CAVTNGDDFLGECGCRLCNQMKQADHYTNE						0.00353338	0.0214687		-2.5	2
0	0.000691066	0.0536393	CDIQFTPMKECVAVPLIEKGKAGPGQWVRM						0.000691066	0.0536393		1	2
0	0.00376695	-0.226905	DHVLYERCEAPNMWDCPQAPAKCKDKNKTR						0.00376695	-0.226905		1.5	2
0	0.020965	-0.468359	KCAYNAGCEQDIDHNCWGKGRHYTDMCNVC						0.020965	-0.468359		0	3
0	0.0856778	-0.305088	GSPWFMKKYPRWKPSIQLADSAKNPACRML						0.0856778	-0.305088		5	4
0	0.0467854	-0.581824	NLSMYKAQLQLGGLERIPAQQRDHYHEFQS						0.0467854	-0.581824		1	3
0	0.175742	-0.822845	SCTYDGGSGQNRVCPQAFPFFRCGRHTHDH						0.175742	-0.822845		2.5	4
0	0.473708	-0.891429	GSWEAPGNGKMHLAVNWDYNHFRTDPQKEN						0.473708	-0.891429		0	4
0	0.590339	-0.891519	PWMGERFREVWTIKRNSTGNGERGKSWMHQ						0.590339	-0.891519		3.5	4
0	0.00172249	-0.125951	IQKKARMYECPMCMFNNQGDANIKRPTEMH						0.00172249	-0.125951		2.5	2
0	0.0160459	-0.444136	HVDVLRHPKCSPRHGPIERSMCNTSQREYF						0.0160459	-0.444136		3.5	2
0	0.00505695	-0.0550103	GENDNPAYTQSVPGDPSLDNKTPSNQYACR						0.00505695	-0.0550103		-2	2
0	0.00969615	-0.406692	EIASRLNGPACVAKHKRSMVARERDYRQFD						0.00969615	-0.406692		3.5	2
0	0.00247751	-0.203864	NLNDGFNNRTKECVQPDTHHGRMNLRAHTM						0.00247751	-0.203864		2.5	1
0	0.0344722	-0.441004	FHCSSSERARKESRHIRHDKDYCGDEIHSY						0.0344722	-0.441004		2	3
0	0.0187633	-0.433367	THLCMFRDQLGCPNSMWQGHKDTPQQRSTR						0.0187633	-0.433367		3	2
0	0.0100777	-0.488104	ETMVSMSDRGGPLQFQDGWRMAVDKKMLRF						0.0100777	-0.488104		1	3
0	0.000233348	0.177211	DALNKACLGTVKSNEAVGTDYGGQRHSDCV						0.000233348	0.177211		-0.5	1
0	0.0106748	-0.334756	LGHRMMTMPGYENEDCHKHTQYEANHCRID						0.0106748	-0.334756		0	2
0	6.83099e-05	0.238008	ITCGGGKTCVHGMRRTSTNSTHTMMSDEVQ						6.83099e-05	0.238008		2	0
0	0.000251781	0.236192	SATGVCPIHQMALRSYMPDKVERNRTVKMC						0.000251781	0.236192		3.5	1
0	0.52315	-0.727285	CDLRKHQENVMSQYYESPANQGHPSTDVYW						0.52315	-0.727285		-1	4
0	0.177183	-0.730587	ESPDDQLSVLNNVEWPDEWMDNQKNFHHKR						0.177183	-0.730587		-3	3
0	0.00018235	0.299664	CPALKKVNRQHSSHCREPKTAVPNHQVTLD						0.00018235	0.299664		4.5	0
0	0.0716327	-0.231063	CEAIQNDPVNGPQAKTQHDEDRCGCDEWAW						0.0716327	-0.231063		-4.5	2
0	0.466659	-0.863417	TSMCQSANAWSGFQMNWGNWDMRKNETLTL						0.466659	-0.863417		0	4
0	0.000198233	0.274971	ETFGLEPGIEEEMMACHHSAKLHCKNEVDM						0.000198233	0.274971		-3.5	1
0	0.085302	-0.70187	CTYDQSNEDCTSSHSKEKDWMLWRNGRDQI						0.085302	-0.70187		-1.5	3
0	0.00161928	-0.0489844	YDKELGTAAGTSIRRMSNVEGRNNQIRVRM						0.00161928	-0.0489844		3	1
0	0.041463	-0.567622	FACQYERTSVEIPARDRPADIIQKPHPWTH						0.041463	-0.567622		1	3
0	0.022562	-0.294797	LNHERMCLQPFKEAESIENRDLCTEHEAFY						0.022562	-0.294797		-3	3
0	1.05923	-1.39488	VTRTPKSYPWWDPELTPSEHVWWHKLHIRM						1.05923	-1.39488		2.5	5
0	0.000144847	0.233224	EMCAAVKDDAAKHMDMNTLGRGQLPAYKDE						0.000144847	0.233224		-1.5	1
0	0.0664537	0.145776	VEEFTMMPSPWVTDPTVEFGRCSEMDTDWC						0.0664537	0.145776		-6	4
0	0.254911	-0.703805	PHMSDASWKTKHTQRCGFWRENSLMRIHHH						0.254911	-0.703805		5.5	3
0	0.0716708	-0.62701	VGHYDHQEYCQRCNPRTIGHAFSFPIHPKT						0.0716708	-0.62701		3	4
0	0.00260463	-0.208646	TNCCKKQHDRMYPNDVCAMQCGSREHQLQH						0.00260463	-0.208646		2.5	1
0	1.15286	-1.9501	YSEPWDNDCPELHQSRGRWCWERHQMWSYV						1.15286	-1.9501		-1	6
0	0.627521	-0.918745	AHRCEDAHTTNRNFDWKPLLWQGSTIHSMW						0.627521	-0.918745		1.5	4
0	0.129134	-0.632915	SWCNQASTNGTPAERKFESCNAHRRHEVHF						0.129134	-0.632915		2.5	3
0	0.960758	-0.863624	MINDQQTVDCHDQFDWTRWSEASYDIEYCC						0.960758	-0.863624		-5.5	5
0	0.497467	-0.910762	QHAEHKAEDPNNLMKNHHDYTFERAYRGLW						0.497467	-0.910762		1	4
0	0.000238127	0.265999	APSIRKSKGWSAPGNMHVGGQNDKMGKEIS						0.000238127	0.265999		3.5	1
0	0.0827666	-0.419183	LKHVDASMNDCCDIRPQCEDEQHFHYETVW						0.0827666	-0.419183		-3.5	3
0	0.0764045	-0.73514	IRNPHRDVGNNAMLKALDRGRECFDWYDEI						0.0764045	-0.73514		-0.5	3
0	0.0429201	-0.256941	LMCKATGPYHSNQQNGKWVKNWTQDIVHKR						0.0429201	-0.256941		5	3
0	0.0116826	-0.0929764	FGMPEWLDTPGVSPNAIPHCPLEFPEPHIN						0.0116826	-0.0929764		-3	3
0	0.210936	-0.545302	YIDDGIIKNWKLPMQPSWTVPLWPTTEQNR						0.210936	-0.545302		0	4
0	0.0904692	0.220389	MARLLKRGGTWRASTRDHRNGYHKLRRAYI						0.0904692	0.220389		9	3
0	0.000109986	0.249557	KDVTGLQEDEACAEHGMEHVVKRCSHDTHP						0.000109986	0.249557		-2	0
0	0.0140067	-0.444802	PYVSPHELHRVQSLPMSETPLYGQFTQRPM						0.0140067	-0.444802		1	3
0	0.0748194	-0.570117	YSAPYPHGFRDERNLIRQMSTPNLDNTKKF						0.0748194	-0.570117		2.5	4
0	0.528733	-0.585466	TYHCDHGASNCAGVCDQMHRDDWYPEPYES						0.528733	-0.585466		-3.5	4
0	1.14664	-1.34617	PCEQCEGYDPTCNKYDFVNAERWYKWPFIL						1.14664	-1.34617		-2	7
0	0.00165731	0.37517	GGHCKPVTHPNRIFPIHVHRRMTPRDCRIV						0.00165731	0.37517		7	1
0	0.00566943	-0.318774	CHSDARAPSEEMGKLVGRMKNCARDGLWVY						0.00566943	-0.318774		1.5	2
0	0.0379981	-0.364489	FVTFGKSPPMAVMPTCGHDWVNGVMANDYH						0.0379981	-0.364489		0	4
0	0.112239	-0.558389	TFVRHHQAFDSEPYKIRDCQSDAPLNEVEY						0.112239	-0.558389		-2	4
0	0.603049	-0.801461	IKNMQNMNPEQIPWDCEKSTYEIDKWHNWQ						0.603049	-0.801461		-1.5	4
0	0.000220805	0.207518	ETNSSLAMMQNLHCHVGGMPMARRAPMCHV						0.000220805	0.207518		2.5	0
0	1.2392	-1.05638	RGEYTQTPLREYPKNEPDGYPKWEARYGIW						1.2392	-1.05638		0	6
0	1.0468	-1.16467	HYHENMLGFDQKVHGKQWRSNQRPGEMWRF						1.0468	-1.16467		3.5	5
0	0.682631	-1.00506	TVPVPELRQMRLLHDNPEMYYHKVQGYQYF						0.682631	-1.00506		1	5
0	0.019168	-0.270396	GTGWVNDGCYKEDRDPPMCAKQEHFMQIAS						0.019168	-0.270396		-1.5	3
0	1.04602	-1.22642	ACHRLACGKRPAIDEEHHYPPWSWSHKDYW						1.04602	-1.22642		2	5
0	0.00697525	-0.132574	ISIENEVPKQKYVPLCRLEWDDREDQNQTS						0.00697525	-0.132574		-3	2
0	0.00153718	-0.024295	GVNNRPNLMPEPANMYQRAKCTRCCRIECG						0.00153718	-0.024295		3	1
0	0.00212882	-0.0221289	TMDISYDAQSAQGAVQKDMEQDRSGKLGWI						0.00212882	-0.0221289		-2	2
0	0.272566	-0.743879	PNEDCRSTPTWCSSQTDEQYRKQLHYNKNF						0.272566	-0.743879		0.5	4
0	0.0044792	-0.00481758	GPHSPDSMRFPKDHEGVMVDEWQMTGCNDL						0.0044792	-0.00481758		-3	2
0	0.300236	-0.728019	WHLGIGGAHHRVECSHGWVQLQSQEDMRDY						0.300236	-0.728019		0	3
0	0.00519692	-0.0700196	DEGVNEPSPPKQANHIWEDKDHYMCSPSCQ						0.00519692	-0.0700196		-3	2
0	0.00573839	-0.151437	DVTLGAQTQNKRQCNGGRQTAGRAYASTPF						0.00573839	-0.151437		3	2
0	0.0435286	-0.593166	HEHIAETLKRPQVRDHAPSSPMEHWNGFRH						0.0435286	-0.593166		2.5	2
0	0.0007874	0.293311	KVGPCQFDLSHLSRIKPFLGCKASCLERRR						0.0007874	0.293311		5.5	2
0	0.847842	-0.870572	FGHHYDSCHWEEVMHAYQGTTEWTQLMRDT						0.847842	-0.870572		-2	5
0	0.0183442	-0.486661	ESSSFWDEMASPIYHIKHRCASPPPEKKRH						0.0183442	-0.486661		2.5	3
0	0.125747	-0.476372	NTLCGKYSNGGGSSQAWCAAGTQPFTHWDT						0.125747	-0.476372		0.5	4
0	1.06034	-1.25745	YMKQSAYWRMGHGKSVIKPPYEHENEWAWD						1.06034	-1.25745		1	6
0	0.000131085	0.242482	SATLKPDGPQPIGVHKPIPIEFGKAINNQN						0.000131085	0.242482		1.5	1
0	0.148628	-0.460322	DKTHKSHMPNQYNKDKITWAEKKHYDMWNH						0.148628	-0.460322		4	4
0	0.00123231	-0.0891287	KEVAVDDCYKGPRRDGMDKQNDRIGIDPPY						0.00123231	-0.0891287		-1	2
0	1.11558	-1.16646	CICYSERISWGRWDVYECKNMWEMNNTSYV						1.11558	-1.16646		-1	6
0	0.00370586	0.1581	QAMQMFTQEDDPLKEELCMHREATVDWECK						0.00370586	0.1581		-4.5	2
0	0.0173129	-0.370563	VCNCQRFVRELHSKYEANMEDPESDVPAQF						0.0173129	-0.370563		-2.5	3
0	0.970022	-1.01875	FGMTGAFEKFRMDKLWYREEVQFDDIWTTD						0.970022	-1.01875		-3	7
0	0.488335	-0.859847	PAGACDPAFPFEPQWTTEFPDQKYGKRAFR						0.488335	-0.859847		0	6
0	0.000455933	0.133088	GPMLPIVRVGQTGIHIQDPSMSCHQADAFT						0.000455933	0.133088		0	1
0	0.325993	-0.620531	LGFDGFPINYHPHAAMMHIDNWPKPSWTLD						0.325993	-0.620531		-0.5	5
0	0.321777	-0.818729	VPGGREKPWCHWKWSPCTHMPGNYSLDRDV						0.321777	-0.818729		2	4
0	0.0111201	-0.123962	CQLDANAAWDDHYAGDRCVDLLTHMANPVQ						0.0111201	-0.123962		-3	2
0	0.0123478	-0.391371	MTEMMCARHNYQIEDCERSMMLSQDCWHTL						0.0123478	-0.391371		-2	2
0	0.0219963	-0.419435	SMDPRHYVNAAWKLMKHMQIATLNESQQVF						0.0219963	-0.419435		2	3
0	0.0137248	-0.301011	CGKLECQQSQDQRMYPMLSNEWECHEQSPK						0.0137248	-0.301011		-1.5	2
0	0.303171	-0.988095	EKPDLPNKFSHPQRDSVVGGNDSTRSWYHY						0.303171	-0.988095		1	4
0	0.000404245	0.0342324	ARSLMTSHEQKHFMQLVKQATGKSEDQDEP						0.000404245	0.0342324		0	1
0	0.0124785	-0.384352	TNRLCQSRLTECEAWPNGKFRLHCARCDLQ						0.0124785	-0.384352		2.5	2
0	0.0235728	-0.34919	EIQEKIQIDWRMCEPVNQHTTGPVVKYESY						0.0235728	-0.34919		-1.5	3
0	9.28347e-05	0.223647	CGEHTGGCMHAQPLSCRLKEMHGSHSMTSC						9.28347e-05	0.223647		2	0
0	0.00101933	0.137452	GQGYMLKEETCMIQDTASKPRIIMPFQLED						0.00101933	0.137452		-2	2
0	0.554815	-0.970069	NSHPDIACPDFRNYHLWQPKKMNCHSHWSD						0.554815	-0.970069		2	4
0	0.0905624	-0.461117	WGENPAIFIHKDDTRSNEFASWMDVTQLKM						0.0905624	-0.461117		-1.5	4
0	0.0281592	-0.0259415	YPVKINKCEKMGEQEDDLLFELNETWKETF						0.0281592	-0.0259415		-4	4
0	0.118265	-0.580306	IYAAAPGIAYEWQTTQRTKAYHNCVHVPQT						0.118265	-0.580306		2	4
0	0.0101969	-0.386323	SKGDRKPLYRNDDHWDQVGPNQAMQEEDSI						0.0101969	-0.386323		-2.5	2
0	1.14357	-1.12339	GYGFDGWDHPPPTVNRHNQKTWWCEEQVVT						1.14357	-1.12339		-1	5
0	0.0211931	-0.370404	EQVCEFPTFSHKEVKQKSARKADWQIAIPY						0.0211931	-0.370404		1.5	4
0	1.07069	-1.35035	QNAVMPQCFPCMGFNRDCNRDPRFHHQQFW						1.07069	-1.35035		2	5
0	0.084052	-0.775198	SKHQPMPKKTLGEFDDDQQCRMTWTSRWTR						0.084052	-0.775198		2.5	3
0	0.00232247	0.156124	SPVSMDGEMQKCAQPDGEYHPDQAMMYCTN						0.00232247	0.156124		-3.5	2
0	1.22704	-1.47809	QHLRNMMGWDGPSGCPWESSWQRNKWPIFW						1.22704	-1.47809		1.5	6
0	0.00371893	0.188448	MAGVKKPSGGFKPRQYGLCWPANCKIHRIM						0.00371893	0.188448		6.5	3
0	0.487849	-0.791168	HYSSCKAHMGWHWMSKDNGAMRLVSRDLWC						0.487849	-0.791168		3.5	4
0	0.0286588	-0.422633	DANSNGWSPGGRNVDKPNHIYFHDEGDDTK						0.0286588	-0.422633		-2	3
0	0.00134026	-0.0636285	MKTAPPFGQSGCHILQDRQEEDKNKFQESS						0.00134026	-0.0636285		-0.5	2
0	0.861177	-1.02215	TLPNNEQICRYDQNNNTATVKNAPEQTWFW						0.861177	-1.02215		-1	4
0	0.0589312	-0.470484	CPCAPDRKRDCPWCQNKPPDGFDQSEGWSE						0.0589312	-0.470484		-2	3
0	0.00884337	-0.307755	TKSGASVHARDGATYMHRCEHRMHDSNPYS						0.00884337	-0.307755		3	2
1	3.21103e-07	1.01624	KKKKKKKKKKKKKKKKKKKKKKKKKKKKKK						3.21103e-07	1.01624		30	0
1	0.000295607	0.979873	KYKKKKKKKKKKKKKKKKKKKKKKKRRRKW						0.000295607	0.979873		28	2
1	0.012592	0.994925	YKKKKKRRRRKKKKKKKKKKKKKRRRRRRR						0.012592	0.994925		29	1
1	1.12253	0.910356	YYWKKKKRRRRRRRRKKKRKKKRRRRRRRR						1.12253	0.910356		27	3
1	6.74112e-06	1.01187	KKKKKKKKKKKKKKKKKKKKKKKKKKRRRR						6.74112e-06	1.01187		30	0
1	1.80493	0.829541	DDDDDDDDDDDDDDDDDDDDDDDDDDFWWW						1.80493	0.829541		-26	4
1	0.960779	1.00374	KYKKKRRRKRKKKKKKRRRRRRRRRRRRRR						0.960779	1.00374		29	1
1	0.271826	1.0183	KKKRRRRRRRRRKKKKKKKKKKRRRRRRRR						0.271826	1.0183		30	0
1	1.33375	0.929216	YDDWYDDDDDDDDDDDDDDDDDDDDEEEEW						1.33375	0.929216		-26	4
1	1.64266	-0.790111	KKKKDDDDDDDDDDDDDDDDDFFFFPFFFF						1.64266	-0.790111		-13	8
1	0.509847	0.995222	YKKKRRRRRRRKKKKKKKKKKRRRRRRRRR						0.509847	0.995222		29	1
1	1.01881	0.969146	KYRRRRRRRRKKKKKKKKKKKKRRRRRRRW						1.01881	0.969146		28	2
1	0.221679	1.0132	KKKKKKKKKKKKKKKRRRRRRRRRRRRRRR						0.221679	1.0132		30	0
1	0.809636	1.00186	KYKKKKRRRRRRKKKKKKKRRRRRRRRRRR						0.809636	1.00186		29	1
1	0.0167736	1.0144	KKKKKKKKKKKKKKKKKKRRRRRRRRRRRR						0.0167736	1.0144		30	0
1	7.22184e-05	0.980753	KYKKKKKKKKKKKKKKKKKKKKKKKKKKRW						7.22184e-05	0.980753		28	2
1	4.06586e-05	1.01036	KKKKKKKKKKKKKKKKKKKKKKKKRRRRRR						4.06586e-05	1.01036		30	0
1	1.00409e-06	1.01411	KKKKKKKKKKKKKKKKKKKKKKKKKKKKRR						1.00409e-06	1.01411		30	0
1	1.09815	0.900774	YWKRRKRRRRRRRKKKRKKKKKKKKRRRRW						1.09815	0.900774		27	3
1	1.10274	0.958866	YKRRRRRRRRRKRKKKKKKKKKKRRRRRRW						1.10274	0.958866		28	2
1	2.21806	0.924284	DEEEEDDDDDDDDDDDDDDDDDDDDEWEWW						2.21806	0.924284		-27	3
1	1.99271	0.526054	KDDDDDDDDDDDDDDDDDDDDDFFFPFFFF						1.99271	0.526054		-20	7
1	1.43963	0.932531	FDYYEEEEEEEEEDDEDDDDDDDDDEEEEW						1.43963	0.932531		-26	4
1	1.60471	-1.31315	KKKKKKKDDDDDDDDDDDDDDFFFFPFFFW						1.60471	-1.31315		-7	8
1	1.27787	0.952389	DWWDEDDEEDDDDDDDDDEEEEEEEEEEEW						1.27787	0.952389		-27	3
1	5.44497e-06	0.831698	VTKKKKLKKKKHKKKPCKLKQKKHGKDKKF						5.44497e-06	0.831698		18	1
1	1.17643	0.869798	YYKKRRRRRRRRRKKKKKKKKKKWKRRRWQ						1.17643	0.869798		25	4
1	0.000628321	0.803459	GKDKKYKKKKKKKKKKKKKKKKKRWYKDGP						0.000628321	0.803459		20	3
1	1.30337	0.833685	FDWRDDDDLWDDDDQDDDDDDDDEEIEEEW						1.30337	0.833685		-21	4
1	1.33702e-05	0.794602	KKSKKLPKKHRKKLFKKRKKDSKKAKREMP						1.33702e-05	0.794602		16.5	1
1	2.05429	-1.06579	KKKKMDDRDDDDDDMDDDDDDDFFWFPFFF						2.05429	-1.06579		-10	7
1	1.97015	0.855999	DDDDDDDDDDDDMDDDDDDDDDFDDDWVWW						1.97015	0.855999		-24	4
1	1.06333	0.862843	YYKKCRRRRRRRRRRRKKKKKKKGKRRRWM						1.06333	0.862843		24	3
1	1.39814	0.914366	WDEEREEEEEEEEEDDDWDDDMEEEEEEEW						1.39814	0.914366		-24	3
1	0.430664	0.69515	FEDEVWELCMDEATRDCDDVDDAEFFEEEH						0.430664	0.69515		-13.5	4
1	0.983973	0.708441	ARWKWKKKKRRRRKCKVKAKKGWPGRRGWR						0.983973	0.708441		18	4
1	3.04587	-0.444107	KKKDDDDADDCDDDDDDDDDDDDDDWWWFF						3.04587	-0.444107		-17	5
1	3.5453	-1.86823	KKHKNKKKVVVRKDVVIFDDKFFWDWWDFF						3.5453	-1.86823		4.5	8
1	1.11007	-0.190043	WAMKYKQKQKKLKKKSKKFKWTNQKWDWFM						1.11007	-0.190043		11	7
1	0.00717154	0.706957	ALQKKKKFIKQKWTKWCKKGRRSRCVRKMT						0.00717154	0.706957		14	3
1	1.00327	0.697489	DEEDWVQWDECEIEEVEEEEEREANDEAWH						1.00327	0.697489		-15.5	3
1	0.000236365	0.688385	KKEEFVKQRMNKCIHTKCKRYTKKKVHKKR						0.000236365	0.688385		13	2
1	1.00077	0.706271	YWCTRRRRRRRNRCKMKKKKKYTKQRRRRR						1.00077	0.706271		20	3
1	2.35831	-1.26876	MKKYGKKVIQEDVDDDDHDIEQSDWEWWFF						2.35831	-1.26876		-5.5	6
1	1.34079	0.641148	DDDLQDDDDDDDDVDDDDDDDYCDNNYWWL						1.34079	0.641148		-19	4
1	2.18254	-1.40517	KKKQRDDDEVDDDGDDDTDDDDDTQWWWWP						2.18254	-1.40517		-11	4
1	0.95239	0.857361	CPWRRRRRPRRRRRTKKKSKKKWKKKKFRR						0.95239	0.857361		22	3
1	0.00670083	0.752317	KLFRVSGRARKRVRMRRDKTKSGYKRRKRM						0.00670083	0.752317		15	2
1	1.00256	0.427645	NCCGYKKFWHKKKKRKDEIKPKLKWKKYFW						1.00256	0.427645		11.5	7
1	1.04709	0.699005	WKKWKKKWKKAKKLKEKKAKKWKMKKRWYY						1.04709	0.699005		17	7
1	1.71266	-1.43454	KKKKQKLKKNVVPVWFFPFFMWPFAPFIFF						1.71266	-1.43454		7	10
1	1.14194	0.704665	FKTKKKRKYKKKKQEKVWKKKWWFMKKKWW						1.14194	0.704665		16	8
1	1.14887	-1.0134	FKPTTHYRGAKKKQDKMWTIKKKVMFPWWW						1.14887	-1.0134		8.5	7
1	0.816894	0.341629	IHLEGPWQHEYTEALFEEEENGEEQDECWA						0.816894	0.341629		-10	4
1	1.04369	0.687607	DGWDDARDGYEYMEEKEEHEEEEEDETWDG						1.04369	0.687607		-14.5	4
1	1.67568	-2.33006	KKKGKHVVDVKDMFDFLERFWRFNQSWCWA						1.67568	-2.33006		3.5	7
1	2.13087	0.616339	KTDDDDDDDDDDILDCDDDDFDDDDWWLFW						2.13087	0.616339		-18	5
1	1.30786	-1.59733	KKCPVVKVAADFCDFKRWKFFPLFRGWFRQ						1.30786	-1.59733		6	8
1	2.40979	0.717827	KDDDDDDMDDDDDDDDDDDDDDYDDFCWFW						2.40979	0.717827		-21	5
1	1.54542	0.880553	DDTYDWWYDDVEEDDDDDDPDEEEEEEEEE						1.54542	0.880553		-23	4
1	1.11849	0.574549	WDGMDMTTINNDDDGIDYDDDWDQDDDYQW						1.11849	0.574549		-13	5
1	1.52602	-0.256089	KKDDDDDDDDDRDDDDDDDDDVFFFPFFYF						1.52602	-0.256089		-15	7
1	1.25971	0.247028	GPPENKSESEPCNEQWDDEEYEQCENENWW						1.25971	0.247028		-10	4
1	3.16247	-2.19463	KKKKKKKKGLRVVKDVFRFFPFFFFPFFFF						3.16247	-2.19463		10	11
1	1.22555	0.534895	KKLYDDDDSDDDDDDKMDDSFDDDFFWDWE						1.22555	0.534895		-14	6
1	0.256486	0.524301	DSMCQWKMCDSWDTFDPDDDVPEAYEEEEV						0.256486	0.524301		-11	4
1	1.95625	-1.04841	KKKDDKCDDHAHDTSDGSDWLDLYNPWCWW						1.95625	-1.04841		-3	5
1	0.942738	0.351321	ENWYEECGMPEDDDDTKDSFCNEEYEMKLW						0.942738	0.351321		-10	5
1	1.44699	0.957498	WDEEEEWEEDEDEDDDDDDDEEEEEEEEEW						1.44699	0.957498		-27	3
1	1.4029	0.779777	DDRDDDDDDDDDDDDDDDDIDHWDIDDFYW						1.4029	0.779777		-20.5	4
1	2.48086	-0.979598	KKKKKDDDMDDDDDDDDDDNDDFMWVPWWW						2.48086	-0.979598		-10	5
1	1.3553	0.427392	KKDFDDDDDDDDDHDDDDDDDDFFFPFFFL						1.3553	0.427392		-15.5	7
1	1.138	-0.930775	IDDFGPRDYDIIDGFDDEYYDVKYRWHLDI						1.138	-0.930775		-6.5	7
1	1.91491	-1.20407	KKKKKPMVDDVSFDCKDDWTDGTWYFPSWW						1.91491	-1.20407		0	7
1	1.10691	0.568023	YKWKNKKMNPKKKKKWKASKWFYKQKIQHW						1.10691	0.568023		13.5	7
1	1.20625	-0.268643	YWKYQKKGPKKKKKMKKKKAKPKKKWWWWP						1.20625	-0.268643		16	7
1	1.27663	0.0621487	KWPWWQWKPKKKKKKPKKKKIKKKTIKQWW						1.27663	0.0621487		16	6
1	1.80077	0.759862	YGWGWDWDDDDDDVDDDDDKEEEEEEEEEM						1.80077	0.759862		-20	4
1	1.44679	-1.33259	KKKKKWKKKKVIDVVDDFDDFFSFFPFFFF						1.44679	-1.33259		4	10
1	1.43417	-0.629443	LDQGKDEAWELEMTEETLWWWGEEVWAAKL						1.43417	-0.629443		-7	5
1	1.84169	-1.96472	KKKKFKKKKRVVVNKRVFWDTFRFFPFFFF						1.84169	-1.96472		11	10
1	1.03243	-0.391404	RSYCAPYAWHFNKRKKGNKPKIRVKKSWGW						1.03243	-0.391404		10.5	6
1	1.20238	-1.31811	IMKCKNRKKIDFAFRWDILDSFQVWPWAVF						1.20238	-1.31811		3	7
1	1.48042	0.747161	DDDDADFDHDDDDATDDDDWEDWIDDFWTA						1.48042	0.747161		-17.5	5
1	1.42411	-1.43016	AKKRSKKKKKFKKCKIFQKAKWWGKWWRWE						1.42411	-1.43016		14	7
1	1.42991	0.671456	DDDDDDDDRDDKDDPDDYGDDDDDHDFFYW						1.42991	0.671456		-17.5	5
1	1.96536	-0.441332	DDDDLDDDDIDGDYDDPDQVDHFDWWWSKE						1.96536	-0.441332		-14.5	5
1	1.71998	0.083169	KNKDDDSDDDDDDDDDDDDEDDFFFPFFFF						1.71998	0.083169		-16	7
1	1.36466	0.799995	WNYDVDMDDDDDDVDDDDDDDSDDDDDDWW						1.36466	0.799995		-21	4
1	1.36546	0.774286	DNDFDDDDQDDDNDKDDHYDDDVDDDYDFW						1.36546	0.774286		-17.5	5
1	1.25612	-1.62902	KHTKDKPKYDIVVRNDDFFFWNQHIFQEWA						1.25612	-1.62902		1	7
1	1.22484	0.812275	YDWDYQDCDDIIQEDDDDDDEEEEEQEEEW						1.22484	0.812275		-20	4
1	1.86191	-1.79938	KKKGKVKKVVDVFDNFFDFRWDMQFKWWNA						1.86191	-1.79938		4	8
1	1.02942	0.422155	EYWESEERDPKSDQLDEQCTDDEEELEWWN						1.02942	0.422155		-12	4
1	1.17207	0.424631	WDVADDWNEEREEEDDDYIAEEMNQREGIW						1.17207	0.424631		-12	4
1	1.49603	0.65801	KKKDDDDDDDDWDDDDDDDDDFEDDDFFFW						1.49603	0.65801		-18	6
1	1.35129	0.272247	KKQKDDDDFDDDDGDDHDWDDDDDDKFFFW						1.35129	0.272247		-12.5	6
1	1.18591	-1.48991	KLKKFANKQKRWYIKKSKFKLSAPFYWWRT						1.18591	-1.48991		11	8
1	1.6979	-0.609586	DDDVDDDDGLPIDTDDDKLDDAFWYKPWNW						1.6979	-0.609586		-11	5
1	1.17894	0.443729	DDMDDDIFDDDDDDPKDDDHDIDGFWDWKW						1.17894	0.443729		-14.5	5
2	26.7916	-1.98812	KKKKKKKKVKKVVDVVKKVKKVKWWPWWWW						26.7916	-1.98812		14	6
2	3.21103e-07	1.01624	KKKKKKKKKKKKKKKKKKKKKKKKKKKKKK						3.21103e-07	1.01624		30	0
2	9.34607	-2.16889	KKKKKKKDVVVVEEEVVVVEEEVDEWWWWW						9.34607	-2.16889		-2	5
2	9.75613	0.815605	KKKKKKKKKKKKKVKKVKKVWKWKWKWKWW						9.75613	0.815605		21	6
2	19.4824	-1.46828	KKKKKKKKKKKKVVKKKKVVKKWKWPWWWW						19.4824	-1.46828		19	6
2	12.548	0.695809	KKKKKKKKKKVKKKKVVKKKWVWKKWKWWW						12.548	0.695809		20	6
2	2.59039	0.352869	KKKKKDDDEEEEEEEEEEEEEEEEEEQWWW						2.59039	0.352869		-16	3
2	12.848	-2.4552	KKKKKKKKVKKVVDVVEEVVEVFDEWWWWW						12.848	-2.4552		4	6
2	11.6348	0.221542	KKKKKKKKKKKVKVPVVVKKKWWKKKWWWW						11.6348	0.221542		18	6
2	15.1178	-2.25122	KKKKKKKKKKKVVVPVVVVDKKVWWPWWWW						15.1178	-2.25122		12	6
2	0.501134	0.99521	YKRKKRRRRRRRRRRRKKKKKKKKRKKRRR						0.501134	0.99521		29	1
2	22.252	-1.7884	KKKKKKKKKVKVKKKVKVKKKVWVWPWWWW						22.252	-1.7884		17	6
2	12.7871	0.209591	KKKKKKKKKVKKKVKVKKKVWVWKKKWWWW						12.7871	0.209591		19	6
2	2.83291	0.713459	KKDKDDEEEEEGEEEEEEEEEEEEEEEWWW						2.83291	0.713459		-20	3
2	13.4737	0.763582	KKKKKKKKKKKKVKKKVKVKKWWKWKKWWW						13.4737	0.763582		21	6
2	13.6986	-0.816891	KKKKKKKKKKVKKKKVVVPVVWWKKKWWWW						13.6986	-0.816891		17	6
2	1.41625	0.978289	EEEEEWEEEEEEEEEEEEEEEEEEEEEEEW						1.41625	0.978289		-28	2
2	1.45734	0.962865	DDDDDEEEEEEEDEEEEEEEEEEEEEEEWW						1.45734	0.962865		-28	2
2	23.2938	-2.24367	KKKKKKKKKVVKKKKVVVKKDVVWWPWWWW						23.2938	-2.24367		14	6
2	2.13149	0.88354	KDDDDDDDDDDEEEEEEEEEEEEEEEEFWW						2.13149	0.88354		-25	3
2	2.32303	0.839743	KKDDDEEEEEEEEDEEEEEEEEEEEEEFWW						2.32303	0.839743		-23	3
2	12.5363	0.371654	KKKKKKKKKKKKKKVVKKKWVVWKKKWWWW						12.5363	0.371654		20	6
2	2.89357	0.640021	KKKKDDDDEEEEEEEEEEEEEEEEEEEWWW						2.89357	0.640021		-19	3
2	7.14891	0.808597	KKKKKKKKKKKKKKKKVKVKWKWWKKKWWW						7.14891	0.808597		22	6
2	13.5726	0.749405	KKKKKKKKKKKKVKKKVKVKKWWWKKKWWW						13.5726	0.749405		21	6
2	16.828	-2.54848	KKKKKKKKKAKEKKVVKKKKVVWQRQWWWW						16.828	-2.54848		16	5
2	0.204299	0.585428	YEGIGAVDDSESEHEEAEEFEPLWYDIEAP						0.204299	0.585428		-11.5	4
2	0.00222435	0.612848	KYKVFHKAKKKIPIKIPGPIMWKCRTRRIQ						0.00222435	0.612848		11.5	3
2	2.14667	0.368246	KKKADEEREENEEEEEEGEEEEEEECEWWW						2.14667	0.368246		-15	3
2	0.576589	0.238502	DWYGTIEQIQEHRCEELEDSEEILDWREEQ						0.576589	0.238502		-9.5	3
2	3.05069	-2.44513	YKKRKKKKKVVVPVVVVPVVVVEDEWWWWW						3.05069	-2.44513		5	6
2	0.476031	0.514086	RHPDDGYEADHEEFTETIDDMNDSEWELEY						0.476031	0.514086		-11	4
2	10.604	-1.55944	LVKKKKCRTVKKSVKVLKEVEWWDEFWAWW						10.604	-1.55944		5	6
2	0.688163	0.141846	CGFDWDTELEENEWEHQHEMREFKEPQATE						0.688163	0.141846		-8	4
2	1.70485	0.0222616	GDDDEEGWWWQREDMEEEVEEVEPVILAET						1.70485	0.0222616		-13	3
2	12.4889	-1.95748	SKKKKKKKKKKKVVVPVVVKKRWYWVPWWW						12.4889	-1.95748		14	6
2	2.52706	0.506614	KKKKEEEEEEEEEEEKEEDEEEHEEEEWWW						2.52706	0.506614		-15.5	3
2	0.564938	0.684312	DFIVEQETKYEELLEEPLTCDDDDDEEEYW						0.564938	0.684312		-14	4
2	2.06384	-0.848419	CDDVLSDNIQEMEEDEKEEELTTEEKWWWW						2.06384	-0.848419		-11	4
2	0.788233	0.182295	YSLYEPHEVEKQETEHGEEEWEMTEEHQCW						0.788233	0.182295		-8.5	4
2	9.76676	-2.53301	KKKKKKKKTKMVDVVEEVVERSVDEWWWWW						9.76676	-2.53301		4	5
2	0.664831	0.804496	RLYRFRDRKRRARKRPTKKKKRFRRIRRRM						0.664831	0.804496		19	3
2	3.18773	-1.95504	KDSKEKKKKCAHGVRGCPEQEIWRYETWWW						3.18773	-1.95504		3.5	5
2	3.35454	-1.54484	KKKKKGKKFGKVKKKKVVVRRQWIFGPWWW						3.35454	-1.54484		14	6
2	11.3887	-2.44281	KKKKKKKKVKVVGDVVEVVEEVFDEWWWWW						11.3887	-2.44281		3	6
2	1.08258	-0.562452	GWDEVNRVQDDEYVWCETEGWFGEHEVIAR						1.08258	-0.562452		-6.5	5
2	1.2188	-0.668242	MQIVDNVDEDGGGDVEWVEDLQWFKDKWWC						1.2188	-0.668242		-7	5
2	4.41672	-2.14101	KNKKKKKCVKRVVEVAEEVVEVWDEWWWHW						4.41672	-2.14101		2.5	5
2	7.29304	-2.27167	EKKKKKKKVKKVFDVVEEVVEVVDEWWWWW						7.29304	-2.27167		2	6
2	0.732592	-0.316805	EENYEHDQNVAEAENEERFPSGMECEGWWK						0.732592	-0.316805		-7.5	4
2	3.01496	-1.05519	KQKKNKKKNKKMVKVVQQGWKPWPWIRWGW						3.01496	-1.05519		11	5
2	1.43506	0.455083	DNKDDDDNVEHREENKEEEEEECEGEEWWW						1.43506	0.455083		-13.5	3
2	2.31572	-2.40732	KKGKSKHNKVVEVRIEVEVWEHWHWWEWTR						2.31572	-2.40732		3.5	5
2	1.29818	-1.41003	KKPRQAYKKAAMEVTSHRKVEEEKNWWSWW						1.29818	-1.41003		4.5	5
2	2.01912	-1.57279	VKKKKKLKWKQEVVVMEQKVVWWDWEWWVC						2.01912	-1.57279		4	6
2	6.50562	-2.26454	KKKKKKKKVVDVVENVVEVVREWEEQWWWW						6.50562	-2.26454		3	5
2	4.96962	-1.71409	KKKKKKKKKHVSVPTVFVKEEVVWLPWWWW						4.96962	-1.71409		8.5	6
2	1.37044	0.136884	GDDDVADEEEEEHWEEEEVPPWLVEREWWI						1.37044	0.136884		-13.5	4
2	13.2998	-2.18157	KKKGKKCKKCVKLVEEIVDVEQQWWEWWWD						13.2998	-2.18157		2	5
2	1.28376	0.479465	DDDVEEEPEEFWEEEEEYQWLPMCAMYQQS						1.28376	0.479465		-13	5
2	6.89726	-2.04455	KMKKRKKKKKLVDVVPQVEMIQFQQQWWWW						6.89726	-2.04455		7	5
2	1.56466	0.676059	KKKDDDDYDEEEEEEDEGEEEEEEEEWWSY						1.56466	0.676059		-18	4
2	0.761969	-0.0895684	WKGRPFRKMKKWKCKPVDWMRCVDMKRGHW						0.761969	-0.0895684		9.5	5
2	1.17264	-0.960086	TKDWFMKKLKKGFSTGVVKDVKVVPYWWPW						1.17264	-0.960086		5	7
2	2.0151	-1.38946	KKKKRTINGKAMGVVQDMWQKWWTQWNGWH						2.0151	-1.38946		6.5	5
2	6.37479	-1.23516	KKKKKKKKKKVVKKWKVVVQQKVFVPWWWW						6.37479	-1.23516		14	6
2	0.79639	0.935654	RCLHCRRRRRRRWRKRRRRKKNKKKKKRKK						0.79639	0.935654		24.5	1
2	1.75462	0.521183	DDDDDDISDDDEMEEETEEEEEEEWHHWWG						1.75462	0.521183		-19	3
2	1.10382	0.526026	IWESEEEPREIGIFENEEDEEEEEKEFEWW						1.10382	0.526026		-14	5
2	2.93476	0.642261	KPKKDDDDDEEEEEEEEEREEEEEEEEWWW						2.93476	0.642261		-18	3
2	1.02554	-1.07124	KKKMGRKKDWRCGWSFPWIADAAFNINQWV						1.02554	-1.07124		5	6
2	8.26295	-2.16663	KKKTKKKKVVDCVEEVVEVNESVDEWWWWW						8.26295	-2.16663		0	5
2	1.20055	0.218939	GDFDDDGTYPDLWKETYEEGWWTAELNIEG						1.20055	0.218939		-9	6
2	1.08357	-0.9643	GWFHDQKKAVKEEVVSYKQWCKVVEEFYDW						1.08357	-0.9643		-0.5	7
2	1.0847	0.573975	DRDDEHEEEEDAEENVYEEGEQEEHECYYW						1.0847	0.573975		-15	4
2	1.12801	0.209699	SRYTENDENWERECEEDEEEPEQYREDWIV						1.12801	0.209699		-11	4
2	1.72178	0.734754	KKKDDWEEEEEEEEELEEEEEEEEEEEEWW						1.72178	0.734754		-20	3
2	1.12833	0.968366	EEEFEEEEEEYEEEEEEEEEEEEEEEEEEW						1.12833	0.968366		-27	3
2	1.15643	0.861491	DDDDDDEEFEEGAREEEEEEETEEYEEEFW						1.15643	0.861491		-21	4
2	1.14662	-1.39464	GWRGYTKPDFGQLKIRCFKKVAEPEWYEWQ						1.14662	-1.39464		2	7
2	1.07846	-1.36079	NKVQKKKQLVQWNPKHDWMWRPWVCCPTTW						1.07846	-1.36079		5.5	5
2	2.70108	0.576016	KKKPEEEEEDEECEEEETEEEEEELEEWWW						2.70108	0.576016		-17	3
2	1.05166	0.387597	DPEDWAFSEEVLWKWEEEPEELESCIIPAW						1.05166	0.387597		-10	5
2	1.27626	-1.27848	KKKQGKEKYNVVVRGDAWEWWKEWVTDVWP						1.27626	-1.27848		2	6
2	1.61237	0.730763	HTKDEEEEEEEEEPEKEEEWEEEAEEEWNW						1.61237	0.730763		-17.5	3
2	0.950385	0.347756	DYEDWDMSAPPEMEENFNEEHFENESVKIW						0.950385	0.347756		-9.5	5
2	1.12864	0.794449	AWDEAHDEEEEEFEQVWNDDDDDDEEEEHS						1.12864	0.794449		-18	3
2	1.1305	0.483438	FYEDEEEICDKEEEAEELWTEEHGWFEEMR						1.1305	0.483438		-12.5	5
2	9.47772	-2.59622	KNKVKKKKDVVVVGEEVVPKVVWRQQWWWW						9.47772	-2.59622		5	5
2	1.16267	0.587593	WAEEGGEEEQEYEEEDHGEEDRIVWEEGWS						1.16267	0.587593		-13.5	4
2	0.899302	0.562566	KYMDIVDEWQVHEDDEKADEDVDDDFEDYF						0.899302	0.562566		-12.5	5
2	1.9345	0.42572	EGEKEEEEECEEDENLEENEAEFELKEWWW						1.9345	0.42572		-15	4
2	1.85644	0.630599	KKKDEEEEEEEEEEEEEEEEEFWEGLEWLW						1.85644	0.630599		-17	4
2	1.47585	-1.74549	KKKEEHRKSMTSLGGNWTDMWHLWRNYWAL						1.47585	-1.74549		4	5
2	4.93865	-1.35238	KKQKKKDKVVKKVGNVCRFGKKWWWPVWDW						4.93865	-1.35238		9	6
2	1.50571	0.556039	KCKTHDEEWEDEKEECEEEEFEEEHEEEWW						1.50571	0.556039		-14	4
2	4.43362	0.651165	KKKKKKKKKKKKKKKKYKKIRWWKKKWWWI						4.43362	0.651165		22	6
2	2.52114	0.549315	DKVPDVDDEEEAEEEEEETEEEEEEEWYWW						2.52114	0.549315		-19	4
2	1.17677	0.735837	FLDEFEEEELFYNPFVEEYNNEEEEFEEEE						1.17677	0.735837		-16	7
2	2.47203	-2.07829	KKQKKTKKMKRIYELEHVVEEIEEDWWWWN						2.47203	-2.07829		1.5	5
3	31.6405	-1.80898	KKKKKKKKKKKKKKKKKLKKKKKWWPWWWW						31.6405	-1.80898		22	6
3	21.6078	-2.03116	KKKKKKKKKVKVKKKVKLKKKKLWWPWWWW						21.6078	-2.03116		18	6
3	25.5065	-1.81829	KKKKKKKKKKKKKVKKLKKLKKKWWPWWWW						25.5065	-1.81829		20	6
3	5.60963	0.923122	KKKKKKKKKKKKKKKKKKWWKKWWKWWKKK						5.60963	0.923122		24	6
3	8.64469	0.90515	KKKKKKKKKKKKKKKKKKKWWWWKKKKWKW						8.64469	0.90515		24	6
3	1.13201	-0.335591	GKWWKWWKKWWKWWKKWWKWKWKKKWKKKK						1.13201	-0.335591		16	13
3	30.6374	-1.34537	KKKKKKKKKKKKKKKKKKKKKKWKWPWWWW						30.6374	-1.34537		23	6
3	4.38889	0.936119	KKKKKKKKKKKKKKKKWWKKWKWWWKKKKK						4.38889	0.936119		24	6
3	26.5349	-1.90697	KKKKKKKKKKKKVVKKKKLKLKKWWPWWWW						26.5349	-1.90697		19	6
3	14.0629	0.618299	KKKKKKKKKKKVKVKKKKKKKWWKKKWWWW						14.0629	0.618299		22	6
3	2.28471	0.94133	KKKKKKKKKKKKKWKWKWKWKWWKKKKKKK						2.28471	0.94133		24	6
3	1.19581	-0.441281	KKKKWWWWKKKWWWKKKWWWWKKKKKKKKW						1.19581	-0.441281		18	12
3	16.3674	0.488327	KKKKKKKKKKVVKKKKVVKKKWWKKKWWWW						16.3674	0.488327		20	6
3	27.1731	-1.79188	KKKKKKKKKKKKKKKKLKKLKKKWWPWWWW						27.1731	-1.79188		21	6
3	20.8692	0.487708	KKKKKKKKKKKKVKKVKKVKKWWKKKWWWW						20.8692	0.487708		21	6
3	33.5618	-2.04564	KKKKKKKKKKVKVKKKVKVKKKLWWPWWWW						33.5618	-2.04564		18	6
3	38.5745	-1.75537	KKKKKKKKKKKKKKKKKKKKKKKWWPWWWW						38.5745	-1.75537		23	6
3	25.5368	-2.0173	KKKKKKKKKKKKKKKKVKLKKKLWWPWWWW						25.5368	-2.0173		20	6
3	14.8247	0.449343	KKKKKKKKKKKKKKKKVKKKVWWKKKWWWW						14.8247	0.449343		22	6
3	33.5951	-1.99658	KKKKKKKKKKKKKKKKKLKKKKLWWPWWWW						33.5951	-1.99658		21	6
3	16.0841	0.517223	KKKKKKKKKKKKKKKKKKKKVWWKKKWWWW						16.0841	0.517223		23	6
3	26.7108	-2.07474	KKKKKKKKKKKKVKKVKKLKKKLWWPWWWW						26.7108	-2.07474		19	6
3	12.6267	0.284676	KKKKKKKKKKVKKKVKVKKKVWWKKKWWWW						12.6267	0.284676		20	6
3	32.8955	-1.81547	KKKKKKKKKKKKKKKKKKKKLKKWWPWWWW						32.8955	-1.81547		22	6
3	11.7029	0.712721	KKKKKKKKKKKKKKKKKKKKWKWKKKWWWW						11.7029	0.712721		24	6
3	4.44754	-1.77935	KKKNKKKKKVKKKKWKKKLKKWWRQYWEWI						4.44754	-1.77935		17	6
3	10.0393	0.706172	KKKKKKKGKKTKKKKAKSKKRFWKWWKKWW						10.0393	0.706172		20	6
3	23.2643	-1.85952	KKEKSKKKDKSKKKKKKLKLKKKWWPWWWW						23.2643	-1.85952		15	6
3	24.9468	-2.05585	KKKKKKKKKIKKKKKKKKKKKKWWWPWWWD						24.9468	-2.05585		20	6
3	19.0473	-3.01456	KKKKKKKKKKIKNKKKKIKKQKWARRWWWW						19.0473	-3.01456		20	5
3	2.66199	-0.626416	KVAPKKTQKVWAKKKKKLKKTQKRWWKWRW						2.66199	-0.626416		15	5
3	2.66187	0.651451	KKEIKEKKKTKNKKKWAKKKWWWKKKTWIW						2.66187	0.651451		14	6
3	13.319	-1.92395	KITKVKKKKKKKKVVKKMKNKWWPFWWWPN						13.319	-1.92395		14	6
3	6.19008	0.605483	KHSKKKKKIKKKGKPKKPLFWKKKWWWKWH						6.19008	0.605483		17	6
3	3.06029	-0.522021	KRKKHKKKKNKKKKKKRKMFPWKKDFWWPW						3.06029	-0.522021		17.5	6
3	25.5037	-1.87033	KKKKKKKKKKKKKKKKLKKKKGKWWPWWWW						25.5037	-1.87033		21	6
3	11.0922	-1.94767	KKKKKSQDKKKAKKKCKIKKKKWREEWWWW						11.0922	-1.94767		14	5
3	4.8288	-0.719852	KAKKKKKKVDYKVKVKKQVKKVWKWQEYWW						4.8288	-0.719852		12	6
3	25.411	-2.04639	KKKKKKKKKKKKVKVKKKLKKKLWWPWWWW						25.411	-2.04639		19	6
3	3.3224	0.771833	KKQKKCKKKKKMKKKWKKKKIWWKKKWAWW						3.3224	0.771833		19	6
3	4.02135	-0.984765	KKKKWKHKHVKKKVKVKKKVKVVKQQWWWW						4.02135	-0.984765		16	5
3	13.1079	0.482577	KKKKKKKKKKKKKTKKQKKKWKWKKWWWPW						13.1079	0.482577		21	6
3	3.79084	-0.501805	KKKKKSKSCAVNKKDKWKQKKFPWWLPWVW						3.79084	-0.501805		11	6
3	7.15149	-1.68284	KHKKKKVCEKVKKVKRVTKVHKVWEWWWDW						7.15149	-1.68284		10	5
3	0.819724	0.622381	ECEIYDCELPLMWEEYQSEHAEEDEIEESW						0.819724	0.622381		-12.5	4
3	8.30418	0.764082	KKKKKGKKMHKVKKKKKKKWKWWSKKKWWW						8.30418	0.764082		19.5	6
3	0.054445	-0.452868	FKTGRRIHEWWPPDPVRCLKHPKKKHRKNI						0.054445	-0.452868		9.5	3
3	2.27681	-0.639959	KKTKKMTKKKVPRKKQKWAKAWMRWGHGWW						2.27681	-0.639959		13.5	5
3	5.33086	0.720279	ETGKKIKKKKKKKKKKAKKWWKWWKKWKVW						5.33086	0.720279		17	6
3	13.6429	-1.58652	KKKKKKKKKKKKVKVKKKVKKWWQQWNWWF						13.6429	-1.58652		18	6
3	3.77775	-1.54611	KKKLKTKKCKKGKKKKKRRWAWWTDHIWCW						3.77775	-1.54611		14.5	5
3	8.21938	-2.44467	KKMKKPKKCKKKLKKKKDKKWKWPRRWWWE						8.21938	-2.44467		16	5
3	14.8624	-1.39873	KKKKKKKVKKKKKKKLLRKKKKWWWPMWWW						14.8624	-1.39873		19	6
3	5.05062	-1.96981	KRHKKKYKKKKKKKKIKKNKAKKRTRWWWW						5.05062	-1.96981		20.5	5
3	1.2494	-1.04942	NKTWEKSKMVHYKKVWKKMGLAQDWDYWLW						1.2494	-1.04942		4.5	7
3	1.22438	0.121846	DQCEWNWMVDDVEEGYFETETMLEEKIANW						1.22438	0.121846		-9	5
3	15.7462	-1.03147	KKKKKKKKKKVKKIKKVKKVKWWKQWWTWW						15.7462	-1.03147		18	6
3	4.02103	0.570557	KFKKKPKLSKDKKKKKKNKKKWSKKWWGWW						4.02103	0.570557		16	6
3	1.25579	-0.712443	CARMHKKVPVVKDWKVWKLKKKFLKQQWWW						1.25579	-0.712443		9.5	6
3	7.27785	0.710025	KKKKLKYKKKEKKKKKKKKKKKWKKKWWWW						7.27785	0.710025		21	6
3	11.7571	0.57098	KNKKKKKKKKKKGKKKKKKKKWWKKKWWWW						11.7571	0.57098		22	6
3	1.32236	-0.913919	DDNDTDKDDIDLYIPNIWKDDILYFPWTWH						1.32236	-0.913919		-6.5	6
3	7.29241	0.703776	KKKKKFKKRKKKKKVVKKKKKKWKKKWWWW						7.29241	0.703776		22	6
3	1.40137	-0.67467	KFCKCKGKKNEKRHAVIRKKWKVQTQLWWW						1.40137	-0.67467		10.5	5
3	13.6281	-1.86627	MKKKKKKKKKKVVKKNKKKLPLWWIPWWWW						13.6281	-1.86627		15	6
3	1.3885	0.332403	DLDDDMMDDVENTHPEEFHGDEEQDWPWGW						1.3885	0.332403		-12	4
3	19.6099	-2.18502	KKKKKKKKVKKVKKVKCVKQVHVDEWWWWW						19.6099	-2.18502		12.5	5
3	7.22463	-0.596503	KKKKKKMKMKKKKKKKKKKWKWDWWDWKTW						7.22463	-0.596503		17	6
3	0.700941	-0.305342	KREIWTWKHKWWEKIKIPIMQMKHHCKQRR						0.700941	-0.305342		9.5	4
3	1.36566	-0.638407	LHDPYNGDDWRWLDFDDMYDLLDYDMGMEK						1.36566	-0.638407		-7.5	6
3	3.90446	-2.60355	EKKHRKKKVVQKGKKLFKKMKVVRQRWWWW						3.90446	-2.60355		13.5	5
3	24.557	-1.86358	KKKKKKVKKKKKKKKKKLKKKCKWWPWWWW						24.557	-1.86358		20	6
3	1.16788	-0.96104	WKKNYKTKVGVKKKIKIIPIIIWEEQWIWW						1.16788	-0.96104		6	6
3	3.31481	-2.12075	TSQKKKTTRQMVEKIKKVKWKRKWWWWDRA						3.31481	-2.12075		10	5
3	1.00406	-0.819011	EKRSEYKGPPKKIILPIMCRFKKWKGWWNW						1.00406	-0.819011		7	6
3	4.89429	-1.17717	VKKSKKKKKKKKKKKYKKGKWWKKIWRWWR						4.89429	-1.17717		20	6
3	8.63147	0.71978	KKTKKKKKKDKRKKKKKKKKWWWKKMKWWW						8.63147	0.71978		20	6
3	1.2831	0.108601	NKKKKKQGKVSYKAAWVKKKVKQWAAYPWW						1.2831	0.108601		11	6
3	3.81689	-0.186268	KKKKKKKPKKKAKGRKWWLWPPWWKKWIHK						3.81689	-0.186268		16.5	6
3	1.22194	-2.42868	KKKGRKVDFGHWRAKVKFSKKQWWWWEDEI						1.22194	-2.42868		6.5	7
3	1.09262	-1.4397	HKELYKQKVDHDLGVRGLWHARNWLRWPSW						1.09262	-1.4397		4.5	5
3	6.32727	-1.14763	KKKKKKKKKAKDKVKKAKMWWPWWKQWMTW						6.32727	-1.14763		14	6
3	1.2291	-1.89516	KKKKKKNDCENWWKEYIRRTDCIKETAWWW						1.2291	-1.89516		5	6
3	4.80888	-0.70939	KKKKMKFEGKKKKKVKKVKSKWWQSWWKWR						4.80888	-0.70939		15	6
3	1.14135	0.0951018	DIDHWVDIEVEEPSSEYFCEEEEWRWLMEA						1.14135	0.0951018		-10.5	5
3	12.1999	0.783362	KKKIKPKKKKKKKKKKMTKKKWWWKWKKWW						12.1999	0.783362		20	6
3	0.91469	-0.601726	LVWSQWKKNKFWWGLKDDRQKKKDRMKSNR						0.91469	-0.601726		8	5
3	2.31134	-1.23456	QRKLSVPVMPRKKRQKCKKCKIWKENWWFW						2.31134	-1.23456		10	5
3	0.923086	0.62515	GKNIAKWKYKAKKGGKKKKCKTWKKKWAWW						0.923086	0.62515		14	6
3	1.14091	-1.46417	EKYFDDSDDKWNLKVCKRCRWEQYRERICW						1.14091	-1.46417		1	6
3	2.00293	0.529626	KAKKKKKKKKKKTKWWKRWWTTIKKWVKTW						2.00293	0.529626		17	6
3	4.78016	-0.18232	KYKKKRKKKKKKKEKAKKKKKKQKRKWWWW						4.78016	-0.18232		21	5
3	1.08403	-0.434692	GNFLYWKQKEWPKMWMRAKYPKTRAKGTRK						1.08403	-0.434692		9	6
3	2.38655	-1.4829	LTKTDMKLRGKKVSVKVDGWNWVNRWTWTW						2.38655	-1.4829		5	5
3	0.920602	0.426854	VCIELEGDWEWAWAESENEEECEPYCLSNN						0.920602	0.426854		-10	4
3	1.04681	-1.16916	FRKKCMKDKCSCCAKWKAKNCKWEWWHDWT						1.04681	-1.16916		6.5	6
3	1.14955	0.527886	KKKKKKCYKPKKKKWRKEWWKWKIRTKHEW						1.14955	0.527886		15.5	6
3	4.10384	-1.04064	KDKKKTKKYQYKKKKSKKKKKKKKKRWWWW						4.10384	-1.04064		19	6
3	5.66062	0.652654	KKKKKKKKKKKYKKKKKKKKKKWHGWKWWW						5.66062	0.652654		22.5	6
3	17.7224	-1.87632	KKKKKKKKKKKKEKKKKKKKKKWWWPWWWV						17.7224	-1.87632		20	6
4	1.70372e-06	0.866366	KKKKKKRSSRSSSSSASKAKAKKKKKKKKK						1.70372e-06	0.866366		19	0
4	15.7127	0.486892	KKKKKKSKKKKKKKKKKKKKSWWKKKWWWW						15.7127	0.486892		22	6
4	29.0812	-1.99746	KKKKKKSKKKKKKKKKKKKKKNNDEWWWWW						29.0812	-1.99746		18	5
4	0.551452	0.838605	WKKKKKKKKKCCCKKKWKKKKKYKKYYKYF						0.551452	0.838605		20	7
4	1.03796	0.818037	WYKKKKKKKKKKKCCKKKKKWWKKKYKYYF						1.03796	0.818037		20	8
4	6.29345	0.621388	KKKKKKGKKCCCKKKKKKKKWWWKKKWWFF						6.29345	0.621388		19	7
4	21.1866	-1.78195	KKGGKKKKKKKKKKKKKKKKKKKWWPWWWW						21.1866	-1.78195		21	6
4	13.2148	0.685299	KKKKKKKKKSSKKKKKKKKKWKWKKKWWWW						13.2148	0.685299		22	6
4	30.0285	-1.83183	SKKKSKKKKKKKKKKKKKKKKKNDEWWWWW						30.0285	-1.83183		18	5
4	1.42693	0.784697	WKKKKKKKKKKCCCCKKKKKKWWKKWKYYF						1.42693	0.784697		19	7
4	10.1487	0.690307	KKKKKGKKKKKKKCKKKKKKWWWKKWKWWF						10.1487	0.690307		21	7
4	30.5227	-1.65745	KKKGKKKSKKKKKKKKKKKKKKKWWWPWWW						30.5227	-1.65745		21	6
4	16.6502	0.339566	KKKKKKGKKSKKKKKKKKKKWWWKKKWWWF						16.6502	0.339566		21	7
4	9.09009	0.692505	KKKKKKKKCCCCKKKCKKKKWWWKKWKWFF						9.09009	0.692505		18	7
4	15.9615	0.58435	KKKKKKSKSSKKKKKKKKKKKWWKKKWWWW						15.9615	0.58435		21	6
4	17.8658	0.587347	KKKKKKSKSKKKKKKKKKKKKWWKKKWWWW						17.8658	0.587347		22	6
4	6.50933	0.684199	KKKKKKKKCCKCKKKKKKKKWWWKKWKWWF						6.50933	0.684199		20	7
4	13.3397	0.621865	KKKKKKKSKKKKKKKKKKKKKWWKKKWWWW						13.3397	0.621865		23	6
4	19.2045	-1.79552	SKKKSSKKKKKKKKKKKKKKKNKDEWWWWW						19.2045	-1.79552		17	5
4	25.5142	-1.78658	KKKSSKKKKKKKKKKKKKKKKKKWWPWWWW						25.5142	-1.78658		21	6
4	10.0218	0.407712	KKKKGKKKKKKKKKKKKKKKWWWKKKWWWF						10.0218	0.407712		22	7
4	13.6633	0.61694	KKKKKKKKSKKVKKKKKKKKKWWKKKWWWW						13.6633	0.61694		22	6
4	15.5056	0.824599	KKKKKKKKGKKKKKKKKKKKKWWKKWWKWW						15.5056	0.824599		23	6
4	25.1704	-1.80908	SKKKKKKKKKKKKKKKKKKKKKNDEWWWWW						25.1704	-1.80908		19	5
4	32.777	-1.77601	KKKKKKKGKKKKKKKKKKKKKKKWWPWWWW						32.777	-1.77601		22	6
4	3.853e-06	0.824948	KKNKPGRRKKSAASSSHSKKKSKPKKSKKK						3.853e-06	0.824948		16.5	0
4	2.42623e-05	0.752057	KSKNKIKPKKWADAASSSSKKYKKKKKQKK						2.42623e-05	0.752057		14	2
4	0.193659	0.798274	WKKKKKKKKKCCCKKKKKYKKFYEYKYKKY						0.193659	0.798274		18	7
4	0.929151	0.759523	WKKKKCKKKKKKCGKKKIPWKKYHYKYKYF						0.929151	0.759523		17.5	7
4	25.6038	-2.02956	KKKGKKKKKSKKKKKKKKKKKNNDEWWWWW						25.6038	-2.02956		17	5
4	4.68456	0.58021	KNKKKCKCCCKKKKKKKKKWKWKFFPWWKF						4.68456	0.58021		17	7
4	14.2122	0.45253	KKKKKKKKKIKKDKKKKKKPKWWKKKWWWW						14.2122	0.45253		20	6
4	0.601225	0.795418	WKKIKKKKKKCCVKKKKWKKKYYKGKKYYY						0.601225	0.795418		18	7
4	4.6577	-0.904987	KHKKKSSSSSSVKGQKKKPKEKWWTMPWWW						4.6577	-0.904987		9.5	5
4	4.53388	-0.558974	GKKKSSSSISKKKQKVGKKKDSWVWKPWWW						4.53388	-0.558974		10	5
4	10.2324	0.73223	KLAKKKKKKKCKKKKKKKKKWWWKKWKWFF						10.2324	0.73223		20	7
4	0.457548	0.446178	RRGHKKMVYFKKNKWPTKPVYAYHRRPEKH						0.457548	0.446178		11.5	5
4	8.98993	0.610959	KKKKKDKKKCCCCKKKAKKKWWWKWKKWFF						8.98993	0.610959		16	7
4	0.860158	0.727272	WKKKKWKKTKVKKCFCKDKHKMKRWYKYKY						0.860158	0.727272		15.5	7
4	4.30452	-0.592258	KNKKKKKKISKKKKKWSKKKWWWIPWSWAH						4.30452	-0.592258		15.5	6
4	12.1528	-1.34527	SKKKKKKKKKKKKKKKKKKQKNWEEAWWWW						12.1528	-1.34527		17	5
4	5.74389	0.387217	KKKKKKKKKKKKKKKKEKWHIWWKKKWWWL						5.74389	0.387217		19.5	6
4	5.24199	-0.607223	KKLKKSSSSMLYDKTKKKKKKKWAWPWMWW						5.24199	-0.607223		11	6
4	6.87196	0.519646	SKKKKKKKKKCCKKKKKKKWWWWKKKCWFF						6.87196	0.519646		19	7
4	12.0222	-2.29917	KKKKIKKKKKKKKKEKKQKKSMWEEWRWWW						12.0222	-2.29917		15	5
4	1.9823	0.192112	KSKKTSSHDQLMKKQKYKGKSYKKFKWNWW						1.9823	0.192112		10.5	6
4	5.39185	0.446238	KKKGKKCCCMKKKEKKKKWWKWTKKWWPFF						5.39185	0.446238		14	7
4	3.70113	-0.915552	KKKKKKTKKKHDKKKWDKKKCINEWWGWWQ						3.70113	-0.915552		12.5	5
4	1.11132	-1.52815	KVAYKWDKLYPWEYKTYSRYSCPYYIPYEY						1.11132	-1.52815		2	11
4	8.65004	-0.893877	KKSISRSSSTKKQKKKKLKKKKKNWYPWWW						8.65004	-0.893877		14	5
4	11.4468	-1.57184	KKKKKSKKRKKKKKKKKKKKIKWEEHWWWW						11.4468	-1.57184		18.5	5
4	0.584837	0.762699	RHHRVFRKVKKICKRKKGKFWYKKKVKYKY						0.584837	0.762699		17	6
4	11.7004	-1.17211	KKKKPKKKTKKKKPCKKKKKKWWKKRWWWF						11.7004	-1.17211		20	6
4	3.87985	-0.888154	IKEGSSSTPKGNKDPKEKKIKKWEKWWSWW						3.87985	-0.888154		5	5
4	10.9716	-0.157215	KKKKKKEKKKKDKKKKKKKKKFWKKWEWWW						10.9716	-0.157215		18	6
4	10.2158	-1.71063	KKKKKKSSSSGSNKKKKKKKKKTFWPWWWW						10.2158	-1.71063		15	6
4	4.8002	-0.76084	KKKMKGGVKKCRKKPKKYKKKWQKWHWDWW						4.8002	-0.76084		14.5	6
4	1.27844	0.660363	NNFNLMDDDEEEEEEWETLNEEEDIIEDWW						1.27844	0.660363		-16	4
4	2.60437	-0.709261	KKTKVHFSESSCRKPKKKKKKKWMYPWWIW						2.60437	-0.709261		11.5	6
4	1.13133	0.5285	GSSFSWWSDSDDCNSSDDDQDDDDDEEESW						1.13133	0.5285		-14	4
4	4.07683	0.77741	KKFKKKKGKKKKKKKKKKKKWWWTKKKWWF						4.07683	0.77741		21	7
4	1.8093	-1.2566	KFSSSSSFSSKDLLPVGLPLLLLKKEWWWW						1.8093	-1.2566		2	6
4	8.58033	-1.38593	KKKHGEMRSSKCPKGKKLKKKKKTWPWWWW						8.58033	-1.38593		12.5	5
4	5.80632	-1.07396	KKKKSSSSKKDKKKWKKKKKFKKDDYWWFW						5.80632	-1.07396		13	7
4	4.06655	-0.808795	TKKKCSSTNSQSSKKTKHIKKKWTWWPWIW						4.06655	-0.808795		9.5	5
4	1.49475	-0.517702	RKKGQSKKSAHSSSKVKEYWPIWTKKWSFW						1.49475	-0.517702		8.5	6
4	5.05356	-1.60344	KKKKSSSSPSLSSVSKDKTFKWWPWWCWSD						5.05356	-1.60344		5	6
4	1.1471	-1.83727	KYKIPVKPMPPEGLIPYYCPYRYWPYTYAH						1.1471	-1.83727		3.5	8
4	2.29543	-0.946165	AKNESSSKPKKSERCKKKKWKKWRWMPWWL						2.29543	-0.946165		10	5
4	3.01437	0.69885	KRKKPKKKCKKTKKGDKKWWKKAWKWWKGW						3.01437	0.69885		16	6
4	0.841984	0.502185	SSDFDSAWQDDREKNVDDYGHEQAEEEEWE						0.841984	0.502185		-10.5	4
4	4.38263	0.570619	KGKKAFKSMKEKKCKKKKKAKWWKKKYWWF						4.38263	0.570619		15	7
4	2.80055	-0.896814	KEKCDSSGSSNKKEKKKKPRLWWKHKWWWM						2.80055	-0.896814		8.5	5
4	1.2758	-1.18513	GSSPSALTHFSSSYLKDLELLWHDDWWLWT						1.2758	-1.18513		-2	6
4	1.16108	-1.20307	PESSSSSSSSMSSWKLKKKALYVPERWCWW						1.16108	-1.20307		3	5
4	4.69605	0.573343	KKKKKKKKKKKMKKVPWWKWWQKKVWLKWH						4.69605	0.573343		17.5	6
4	8.05395	0.726159	KCKRKKKKKKKKKKKCKKKKWWWKKLKWWW						8.05395	0.726159		21	6
4	1.26199	-1.38919	KYGEHYKMKCYSGDYLLPYSDYYQFMPYYY						1.26199	-1.38919		0.5	11
4	4.45848	-1.03774	KKHSSSTSESSKIKHKKKKKKWAWMPWWWN						4.45848	-1.03774		10	5
4	2.38935	0.623452	KKCKKKKKQWCKVKKSKKKKFEWKKKWWFF						2.38935	0.623452		16	7
4	1.22338	-0.876287	KSVSYSSSQMSIEVGNDLEPQWCKKSWCWW						1.22338	-0.876287		0	5
4	0.591791	0.668775	SWRRPCRGRRRECLRRRRKCTKFKRKDFRK						0.591791	0.668775		15	3
4	2.12103	-0.897324	IKSSQHHPSRCSKKHQKKKKRTKKEWPWWW						2.12103	-0.897324		11.5	4
4	1.12816	0.208988	MGKEFEGTHWCEYELHEEENEAEDWWIPAD						1.12816	0.208988		-9	5
4	1.05209	-1.34635	YGSRWWHCNGTWKPWLLPLCDRLKKLLRRV						1.05209	-1.34635		6.5	5
4	2.23992	-0.857285	PKKVKKKAKVFTKKKFKKKFDMWWEVNWDW						2.23992	-0.857285		9	7
4	1.20473	0.167353	EGPDANYQWEKWEKQEEDFLEEWDVTNDPS						1.20473	0.167353		-9	5
4	3.38141	-1.2759	GKSESSEKKKQKKKKAKKKAWWADQEWWWI						3.38141	-1.2759		7	5
4	0.754894	0.54343	WKKQKEKQKFKCCHKKKKKKMYYNYKDKYY						0.754894	0.54343		12.5	7
4	1.886	-1.23754	IGSGGGGGKKEARKKTKKELWCWARKFWRW						1.886	-1.23754		8	5
4	5.80474	0.74108	KKSKKKKKKCCCCKKKCKKWWKWKWKWKFY						5.80474	0.74108		17	7
4	6.74636	-1.84889	KCKKKKKFKKKGKKKKKKKELSWDEWWWWN						6.74636	-1.84889		13	6
4	0.869812	0.350462	IEWQEDEERREVENTDDSYRDDDDQRDLFF						0.869812	0.350462		-10	4
4	4.05063	0.112926	KVKREKMKCKKKKKKKKKGTWWEKKKYWWF						4.05063	0.112926		15	6
4	1.49963	-1.87608	KKSSFVNSSAHSSSVPICVNNDEWWWWLNN						1.49963	-1.87608		0.5	5
4	1.046	0.431258	FAWCDIDAWCEEARECQDEEMNEEYDDQLY						1.046	0.431258		-11	5
4	2.64632	0.556394	KKKKKKCCCKKKKGKWKVWDKFWKKKLWWF						2.64632	0.556394		15	7
4	1.1694	-0.739398	RQLGGLEGDGKYYEDFYGEDMFPWFGITND						1.1694	-0.739398		-5	7
4	5.1062	-0.330483	KKKKKQKKAKMKKIDVKKKWWKWNWGPWWK						5.1062	-0.330483		14	6
4	1.11687	0.748002	PYDALCDENNDEELYEEEHDDDEDEFDFWD						1.11687	0.748002		-16.5	5
5	9.36372	0.567211	GKKGKKKKKKKKKKKKKKKKKWWKKKWWWW						9.36372	0.567211		22	6
5	4.45446e-06	0.47388	AAAAAAAAAAAAAAAAAAAMMKHMMKMKKK						4.45446e-06	0.47388		5.5	0
5	0.00635613	0.929824	GPPEEEEEEEEPEPEPEEEEEEEEEEEEEE						0.00635613	0.929824		-24	0
5	1.6037	0.842186	GPPPPPDDEEEDEEEEDWWDDDDDDDDDDW						1.6037	0.842186		-21	3
5	0.62236	0.753633	YYRRRKRKKAAAAAAAAKKKFKRKRRRRRR						0.62236	0.753633		19	3
5	19.0878	-0.92635	KGKKKKKKKKKKKKKKKKKKKWWKKEWWWW						19.0878	-0.92635		21	6
5	2.14258	0.773778	GGGPDDDEEEEEEEDEEMMDPDDDDDDWWW						2.14258	0.773778		-20	3
5	13.0403	0.62172	GKKKKKKKKKKKKKKKKKKKKWWKKKWWWW						13.0403	0.62172		23	6
5	4.78692	-0.858378	KKKKKKKKKKKHHAAAKHHWWWWKKKKFFF						4.78692	-0.858378		18	7
5	22.4522	-0.700739	KGKKKKKKKKKKKKKKKKKKKWKWKPWWWW						22.4522	-0.700739		22	6
5	5.78921	0.532518	KKKKKKKKKKKKTHTHTHTHWWKWWKKWKF						5.78921	0.532518		18	6
5	13.1867	-0.682819	GKKKKKKKKKKKKKKKKKKKKWWEKKWWWW						13.1867	-0.682819		21	6
5	14.6069	0.543014	GKKKKKKKKKKKKKKKKKTKKWWKKKWWWW						14.6069	0.543014		22	6
5	13.2985	-2.11576	GAKKKKKKKKKKKKKKKKKKKKWDEWWWWW						13.2985	-2.11576		18	6
5	2.11035	0.839443	GGPPPMDDDEEEEEEEEWDDDDDDDWDDDW						2.11035	0.839443		-21	3
5	1.58104	0.81333	GGGPPDDEEEEEEEEEEEMMDDWDDDDDWW						1.58104	0.81333		-20	3
5	16.4362	0.610357	KKGKKKKKKKKKKKKKKKKKKWWKKKWWWW						16.4362	0.610357		23	6
5	8.66849	0.848675	KKKKKKKKKKKKKKKKKHKKKWWWKKWKWW						8.66849	0.848675		23.5	6
5	16.6361	-1.38752	GKKKKKKKKKKKKKKKKKKKKKWKWPWWWW						16.6361	-1.38752		22	6
5	17.9495	0.610969	KKKKKKKKKKKKKKKKCKKKKWWKKKWWWW						17.9495	0.610969		23	6
5	15.3449	0.628783	KGKKKKKKKKKKKKKKKKKKKWWKKKWWWW						15.3449	0.628783		23	6
5	9.47482	0.691542	KKKKKKKKKKKKKKHMHMKKKWWWWKKKWW						9.47482	0.691542		21	6
5	16.2468	-1.83828	GAKKKKKKKKKKKKKKKKKKKKWEWDWWWW						16.2468	-1.83828		18	6
5	17.3299	-1.79505	GGKKKKKKKKKKKKKKKKKKKKKWWPWWWW						17.3299	-1.79505		21	6
5	20.9439	-0.968149	KGKKKKKKKKKKKKKKKKKKKKWWKPWWWW						20.9439	-0.968149		22	6
5	1.11947	-3.97351	DHQMRRDDSSEVGWKYKWWENWWRWPWSKR						1.11947	-3.97351		2.5	8
5	0.248187	0.806391	GGPDPPPPPPEEEEEEDDDDDDYDDEEEWE						0.248187	0.806391		-19	2
5	0.0145897	0.582431	RRDKCRGKKKHALAQAYAKAISKYRYCKYK						0.0145897	0.582431		11.5	4
5	1.57874	0.853137	GGPTPDDDEEETEEWWEEDDDDDDDDDDDW						1.57874	0.853137		-21	3
5	1.18916	-4.23027	EGDPRKKYKGLDKKCTKKRTWTRRWWRWWR						1.18916	-4.23027		10	6
5	1.03768	0.778959	FFRRRRRRKKAAAAAKAFKFKKKRRRHRRR						1.03768	0.778959		19.5	4
5	0.0157993	0.726135	VMFARRRRRRRKAAYAHPKKKLKKEKRCRV						0.0157993	0.726135		15.5	2
5	15.3873	-1.97195	GAKKKKKKKKKKKKKKKEKKKTWEWDWWWW						15.3873	-1.97195		15	6
5	8.47233	0.77808	KLKRKKKRIKKKKKKKKKKKKWWWKKKWWW						8.47233	0.77808		22	6
5	10.6965	-2.09281	GARKKKKKKKKKKKKKKKRPKKEDEWWWWW						10.6965	-2.09281		16	5
5	1.70792	0.789581	GVGPDDDDDEEEEEGQEESEDWDDDDDWPW						1.70792	0.789581		-19	3
5	1.31126	0.677274	WPMMEEEETNWEEEEGEEEEEEEDFDWEYW						1.31126	0.677274		-18	6
5	1.46885	0.656578	PPPEESEEEEYEEKWQEEEEEEEEEAFNYW						1.46885	0.656578		-16	5
5	0.201268	0.495203	QFTGEEEFEEENYIEPEENMVMRNGEYEIL						0.201268	0.495203		-10	4
5	3.31653	0.707363	KKKKCKKKMAKKWKKKKKKRKKWWKEWKWW						3.31653	0.707363		19	6
5	0.287584	0.297358	KKKKKRRRWCERFDQKPLGCHKRFRFRKEN						0.287584	0.297358		12.5	4
5	1.18101	0.62639	PYLPPMDEEEEEEEEEEEEEVEEYYPEFFF						1.18101	0.62639		-17	6
5	2.33471	-1.01936	RKKKKKWKKKKSKKKSKKKGCWPWWWTKRW						2.33471	-1.01936		18	6
5	1.44325	0.818514	GEACDDEDLDDWDDDVEEEEDEYTNDDFWD						1.44325	0.818514		-19	4
5	4.41182	-0.102176	KKKKKKKICKKKQASPPKRKKWWTKQWCWW						4.41182	-0.102176		15	5
5	1.2037	-0.568171	PKFKKRVKKKHSKKPTTWLCPLWDLTWKWW						1.2037	-0.568171		9.5	6
5	0.949798	-0.780746	IQGEKSWVVRNEWWEESDRLFEDGECLEAF						0.949798	-0.780746		-6	5
5	2.02767	-0.33311	AKRKKKKCKKKRKKKNKEWKKEIWWVPCWW						2.02767	-0.33311		14	5
5	0.455454	0.645184	FFNRRRRYKKKAAAAATAKFKRKRERRRRK						0.455454	0.645184		16	4
5	6.4448	-1.18217	AAAKKKKQKKEKMKKHKKIFPLWLWPWWAW						6.4448	-1.18217		10.5	6
5	1.39143	-0.241069	RKKKKSKKKKKNKAWWWKIRQKNWRWIKDK						1.39143	-0.241069		16	5
5	1.18896	-0.354041	KKKRKAQQAVKKKKYEWWPSKWGTWKHFRT						1.18896	-0.354041		11.5	6
5	1.19105	-0.870642	KHLKKLKKKKHWWDKPLLKFGSPWLWTWHE						1.19105	-0.870642		8.5	6
5	1.68889	-1.26843	PGSQKTKKKAKALQTYKWEHISFTTEWWWD						1.68889	-1.26843		3.5	6
5	4.59206	-1.05721	GKAKKKKGKKKKKKKKKKWWDPWVTWPWWP						4.59206	-1.05721		14	6
5	2.63431	-1.24593	KKRKKKKKKKPWIKKTFKKLLQLPWWWWPS						2.63431	-1.24593		14	6
5	0.89845	-0.915456	KKKFKQGQKDKQKDTTTAWQITDWRADWEW						0.89845	-0.915456		3	5
5	2.97703	-1.1476	GIPKIMQKVKGMLDKHKHAHALWPWIYWPW						2.97703	-1.1476		5.5	5
5	2.27161	-1.39651	KKSVLIPKGKKSKDRINRDVKWITHWDWFW						2.27161	-1.39651		6.5	5
5	1.27326	-0.41275	YFDFDVELGPIQLESQVGEFEEEDLWWHCQ						1.27326	-0.41275		-8.5	6
5	1.45211	0.439385	GFWDDGDFDDDEEFDDWDDADENEMGKKTK						1.45211	0.439385		-12	5
5	11.4698	-1.63128	GKKRKKKKFKKKKGKKKKKKKKKDEWWWWW						11.4698	-1.63128		18	6
5	0.888162	-0.770772	HGLPWWNITEEWCEEFKGREERGECREEPE						0.888162	-0.770772		-5.5	4
5	0.637723	0.740526	FRNRRKRYRRPKDKCAAFKKKYLSKRYKRR						0.637723	0.740526		16	5
5	1.32853	0.715905	NFIEEEDENDFNFFDADADEEHEEEEEHEW						1.32853	0.715905		-16	5
5	3.9581	0.771088	KKKKKMAKKKKKGKKKWRKKWWWKCKKWWL						3.9581	0.771088		19	6
5	1.77053	0.76243	PPPPPPDEEEEEEEEWHEEEEEIEEDEEWW						1.77053	0.76243		-18.5	3
5	1.30333	0.12013	GKDKKKWWKKKKKKKKKKKQKKKKKEWWWW						1.30333	0.12013		18	6
5	3.94532	0.802106	KDKKKRKKKKKKKKKKKWLKKWWKKYWKWQ						3.94532	0.802106		20	6
5	2.57574	-0.543849	IKCKKFFKCKKKSLPKKKKKCKKWWVPWWW						2.57574	-0.543849		14	7
5	9.55327	0.307518	KKQKKKKKKKMKKKHKEKKSKWWKKKWWWW						9.55327	0.307518		18.5	6
5	5.95165	-1.88627	KDKKKGKKKKIKKKRKFYKKKGKDEWWWWW						5.95165	-1.88627		14	7
5	1.60576	-1.14016	KMIKNKKKTSKWKKFLRQLGLTTPFWEQWW						1.60576	-1.14016		8	6
5	0.914981	-1.27837	FYNPAPRQKERRRRENHKRGEAPRTTWAWE						0.914981	-1.27837		5.5	4
5	3.69215	-2.23615	CKDKIKGAKQDKRPEKKKVWPIWWNRWQWH						3.69215	-2.23615		7.5	5
5	1.09905	-1.08793	DWGFHQQWIDMNHMMDLVGDMEAMWSPWFI						1.09905	-1.08793		-4	6
5	10.7327	-1.26743	GAKKKKKKKKKKKKKKKKKFKKWEEWWNWW						10.7327	-1.26743		17	6
5	1.12942	0.713099	PEPDDIEWMEPEEHEEDWENVLEEEEEFFY						1.12942	0.713099		-15.5	5
5	12.3874	-0.383796	KEKKKKKKKKKKKIKKKKKKWWRKKKWWWW						12.3874	-0.383796		21	6
5	8.12349	-1.18013	KIKKKEKKKMKKHKKKKKKWKWWKERWMWW						8.12349	-1.18013		16.5	6
5	0.403422	0.465332	DQECEVSDWKVCEVDMEDHQDTEPEDGIWW						0.403422	0.465332		-10.5	3
5	1.19962	0.664636	VGYCESVFDYEEEEEEEEDSEEEEEEFYWT						1.19962	0.664636		-17	6
5	1.91157	0.788635	GPVPDTDLVPDEWEWEDDDDDDYDDDDDWD						1.91157	0.788635		-18	4
5	7.99055	-0.845202	IAKKIKSKMKCNKKKKKKPKWWWDKWTWIW						7.99055	-0.845202		12	6
5	1.09026	-1.05387	LSHFETWWWDEMMMMMDSDMWIMKTDMFTM						1.09026	-1.05387		-4.5	6
5	7.91976	-1.41765	AIKKKKKKKKKKKKKNDPKSWWWPENWFVW						7.91976	-1.41765		12	6
5	2.85071	0.350009	KKKRVKKKKEKIKLKNEWSSWGYKKWWWKK						2.85071	0.350009		13	6
5	1.12557	0.65397	IWYEETEREEMEMYCEEEEEYEEEEEEYPW						1.12557	0.65397		-16	6
5	8.17462	0.744224	KKGTKKKKKKKKKKCKKKKKWWWKKKWVWW						8.17462	0.744224		20	6
5	9.26693	-1.77459	KKSKSDKKLKKKKLKKTTLYIPWWWPWDWG						9.26693	-1.77459		9	6
5	10.4222	-1.92448	AFKKIKKKKKKKKKKKVKKKKLLDEWWWWW						10.4222	-1.92448		15	6
5	1.16976	-1.11545	MYMDDDYMMKDMMKEVMDCMYDWWDCWWKT						1.16976	-1.11545		-5	7
5	17.0244	-0.669123	KKIKKKKKKKKKKKKKKKKKKWWKRWWKWW						17.0244	-0.669123		23	6
5	6.75845	0.767879	KKKEKKKKKKKKKKKKTRWKKWQWKWKKWW						6.75845	0.767879		20	6
5	0.853123	-0.074284	WGWRGVRYAHMKKDKLKFKKVQYKKRKSTW						0.853123	-0.074284		11.5	6
5	4.90348	0.8382	KKKKKKKKKKKPKKKFHHKVKKWKWWKKWW						4.90348	0.8382		21	6
5	6.62583	-0.561646	KRTKKSIKKRKTAKPKKAKKKDWKQKWWWW						6.62583	-0.561646		15	5
5	1.9529	-1.43861	PKKKKKKFGKRAKKVGKWWPWWWKVHDYIV						1.9529	-1.43861		11.5	7
5	1.35892	0.54473	MRGDDDDLDEETKPEENETWWDLHWDDDDF						1.35892	0.54473		-12.5	4
5	2.43368	0.766508	KKTKWKKANKKKKKKKKKKMWKKHKFKWWW						2.43368	0.766508		19.5	6

[truncated: 22 more sheets: 5d, S1, S2, S3, S4, S5, S6, S7, S9, S11, S12, S14, S16, S17, S18, S19, S20, S21, S22, S23 …]
